# Supplementary material for: A systematic review of behaviour change interventions to improve maternal health outcomes in sub-Saharan Africa
Source: PLOS Glob Public Health. 2024 Feb 20;4(2):e0002950. doi: 10.1371/journal.pgph.0002950 (PMC10878526; doi:10.1371/journal.pgph.0002950)
Supplement: S1 Data — (XLSX) [file pgph.0002950.s001.xlsx]

## Sheet: Included studies and extraction
Timestamp	Covidence ID	Author (Year)	Country	Paper title	Study design	Study design description	Study setting	Study aim	Study duration	Study duration in months	Sample size	Population description	Population classification	Target	Study method/Approach for behaviour change	Main Behaviour change intervention type as per Wheel	Behavioural intervention description	Intervention informed by a theory?	Theory description	Comparator description	Measured effectiveness of implementation theory?	Outcome of assessment of effectiveness of implementation theory	Maternal health outcome - Single or Composite?	Describe the target maternal health outcome	Target clinical condition	Action code	Measures of effect of intervention on maternal health outcome	Statistical analysis	Overall, Was the behavioural intervention effective?	Notes/Comment
2022-05-29 22:27:44	5640	Abuogi (2022)	Kenya	Effects of behavioural interventions on postpartum retention and adherence among women with HIV on lifelong ART: the results of a cluster randomized trial in Kenya (the MOTIVATE trial)	RCT	cluster-randomized, factorial, controlled trial	Twenty-four health facilities in southwestern Kenya n in Migori, Kisumu and Homabay Counties with adult HIV prevalence ranging from 13.0% to 19.6%, compared to 4.9% nationally	To evaluate the impact of two evidenced-based behavioural interventions on postpartum adherence and retention in WLWH in Kenya.	December 2015 - August 2017	20	1331	Pregnant women living with HIV	Pregnant Women (Antenatal period)	Client	Communication messages/materials, Peer education/support	Education and enablement	Participants received free tailored text messages delivered by automated texting software. Message content focused on medication and clinic adherence without explicit mention of HIV or ART as well as promotion of maternal and child healthcare services timed to the stage of pregnancy and age of the infant post-delivery. Messages were sent weekly from study enrolment in pregnancy through 12 months …	Yes	Health Belief Model	Standard care	No	N/A	Composite Maternal Health Outcome	Retention in care and ART adherence at 12 months postpartum	HIV in pregnancy and puerperium	Adherence	Hazard Ratio, Relative Risk	ITT, Analyses utilized generalized estimating equations and competing risks regression.	No	Behavioural interventions using peer support and text messages did not appear to improve 12-month postpartum retention and adherence in intention-to-treat analyses. when delivered at sufficient levels, these interventions may be able to significantly improve retention in HIV care at 1-year postpartum.
2022-09-14 23:16:50	8488	Abuya 2015	Kenya	The effect of a multi-component intervention on disrespect and abuse during childbirth in Kenya	QE	pre-and-post study	13 Kenyan health facilities.	owering the frequency of disrespectful and abusive behaviors.	2011 and 2014	36	13	Health workers at 13 facilities and postpartum women	Multiple stakeholders	Provider	Training and counselling	Training and persuasion	working with policymakers to encourage greater focus on D & A, training providers on respectful maternity care, and strengthening linkages between the facility and community for accountability and governance	No	N/A	N/A	Not mentioned	N/A	Composite Maternal Health Outcome	disrespectful and abusive behaviors.	disrespectful and abusive behaviors.	Respect	n/a	mixed methods analysis	Yes	Overall D & A decreased from 20–13 % (p < 0.004) and among four of the six typologies D & A decreased from 40–50 %. Night shift deliveries were associated with greater verbal and physical abuse. Patient and infant detainment declined dramatically from 8.0–0.8 %, though this was partially attributable to the 2013 national free delivery care policy.
2022-05-29 22:12:29	1420	Ahrari (2006)	Egypt	A Positive Deviance-based Antenatal Nutrition Project Improves Birth-weight in Upper Egypt	QE	Before (positive deviance inquiry) and After	Al-Minia Governorate, Upper Egypt. Two intervention areas: two large target areas (Ghatousha and Deir-Samalout) and a single comparison area (Daghouf) in Al-Minia Governorate.	To improve birth weights in first pregnancies.	2003 - 2004	24	519	Pregnant women in their first pregnancy and at risk of delivering a low birth weight infant.	Pregnant Women (Antenatal period)	Client	Positive deviance	Education and enablement	IMPRESS - Improved pregnancy through education, counselling and supplemental food. Adjunct - Upgrading antenatal care services and facilitating intensive weekly gatherings of pregnant women considered ‘at risk’ of delivering a LBW infant.	No	N/A	A single comparison area (Daghouf) in Al-Minia Governorate without intervention	N/A	N/A	Composite Maternal Health Outcome	Birth weight, Dietary and Lifestyle change	Low birth weight	Diet and lifestyle	Increase in mean birth weight, decrease in prevalence of low birth weight	Comparison of means and correlation analysis.	Yes	Birth-weights of the target mothers increased 2.2 times more than birth-weights of the comparison mothers over baseline (mean increase: 0.58 vs 0.26 g respectively, p<0.01). Decrease in prevalence of low birth-weight from baseline was greater in the target villages than in the comparison mothers (% of decrease: 26.9 vs 11.9 respectively, p<0.01). The target at-risk women were far more likely than…
2022-05-29 23:31:10	8455	Akor 2019	Nigeria	Effect of counselling on the family function of intimate partner violence victims attending antenatal clinic in a tertiary hospital in North Central Nigeria	RCT	a single-blinded randomised controlled trial	antenatal clinic (ANC) of the University of Abuja Teaching Hospital (UATH), Gwagwalada, North Central Nigeria.	to explore the effect of counselling on the family function of pregnant IPV victims, with a view to recommending an appropriate interventional strategy.	September to December 2014	3	72	l pregnant victims of Intimate Partner Violence at < 34 weeks	Pregnant Women (Antenatal period)	Client	Training and counselling	Enablement	Three counselling sessions at two weekly intervals	No	N/A	Control arm - but intervention was not specified	N/A	N/A		Improvement in family function	Intimate Partner Violence	Attitude	Family function score	Categorical variables were expressed as proportions and percentages while continuous variables were summarised as means ± standard deviation. Chi-square was used to compare the categorical variables while a t-test was used to compare the means between the two groups and changes pre- and post-intervention	Yes	family function score improved from 2.92 ± 0.92 to 2.16 ± 0.63 and this change was statistically significant (p < 0.0001). In the control arm, the change from 2.48 ± 0.73 to 2.29 ± 0.82 was not statistically significant (p = 0.116)
2022-09-14 22:23:26	15491	Balami 2019	Nigeria	Efects of a health educational intervention on malaria knowledge, motivation, and behavioural skills: a randomized controlled trial	RCT	randomized controlled parallel-group trial	Maiduguri, the Borno state capital of north-eastern Nigeria.	to develop, implement, and assess the efects of a health educational intervention based on the information–motivation–behavioural skills (IMB) model on the levels of knowledge, motivation, and behavioural skills for ITN use and IPTp uptake among pregnant women in a hospital in north-eastern Nigeria.	30 January 2017 to 14 June 2017.	5	372	antenatal care attendees	Pregnant Women (Antenatal period)	Client	Training and counselling	Education	4-h health education on malaria,	Yes	information–motivation–behavioural skills (IMB)	health education on breastfeeding for a similar duration and by the same facilitator.	Not mentioned	N/A	Composite Maternal Health Outcome	behavioural skills scores.	malaria	Preventive behaviours	n/a	ITT	Yes	The intervention was signifcant in achieving a 12.75% (p<0.001), 8.55% (p<0.001), and 6.350% (p<0.001) higher total knowledge, motivation, and behavioural skills scores respectively, for the intervention group over the control group. The sensitivity analysis revealed no great diferences in the efect sizes, even when missing data were not replaced.
2022-05-30 23:47:13	173	Balami 2021	Nigeria	Improving malaria preventive practices and pregnancy outcomes through a health education intervention: A randomized controlled trial	RCT	Double-blind parallel-group randomized controlled trial	Maiduguri, the Borno state capital which is located in North-eastern Nigeria.	To determine the efects of a malaria health educational intervention based on the information-motivationbehavioural skills (IMB) model on malaria preventive practices and pregnancy outcomes	30th January 2017 to 21st September 2017	9	372	Pregnant women attending the State Specialist Hospital, Maiduguri, for their ante-natal care.	Pregnant Women (Antenatal period)	Client	Health education intervention	Education	Four-hour health education intervention on malaria	Yes	Information-motivation behavioural skills (IMB) model	Health education on breastfeeding	Not mentioned	N/A	Composite Maternal Health Outcome	Malaria preventive practices and pregnancy outcomes.	Malaria in pregnancy	Preventive behaviours	Insecticide treated net use, Intermittent presumptive treatment therapy, haematocrit levels, reported malaria diagnosis and babies' birth weights.	Mean and standard deviation were used to summarize continuous variables, while the categorical variables were summarized as frequency and percentage. Pearson’s Chi-squared test was used to compare the baseline and follow-up categorical variables of the two groups. Fisher’s Exact test was performed for variables where any cell had less than five expected observations. Independent t-test was perfor…	Yes	Thee intervention had significantly improved reported ITN use, reported IPTp uptake, and haematocrit levels, but had no significant effect on the incidence of reported malaria diagnosis or babies’ birth weights
2022-09-14 18:47:39	14859	Bolan 2018	Democratic Republic of the Congo	mLearning in the Democratic Republic of the Congo: A Mixed-Methods Feasibility and Pilot Cluster Randomized Trial Using the Safe Delivery App	RCT	Cluster Randomized Trial - Mixed methods evaluation	Eight BEmONC facilities in central DRC	To determine the feasibility, acceptability, and potential impact of a recently developed evidence-based mLearning training tool, known as the Safe Delivery App (SDA), on knowledge, self-confidence, and practice of facility-based health workers in maternal and newborn health in the DRC.	April–July 2017	3	64	Medical doctors (MDs), nurses, and midwives working in the selected facilities who manage deliveries and newborn care	Healthcare workers	Provider	Communication messages/materials, Training and counselling	Training	m-Learning intervention	Yes	Theoretical Domains Framework	Standard practice	Not mentioned	N/A	Composite Maternal Health Outcome	Obstetric emergencies	Obstetric emergencies	Confidence	Change in knowledge scores and qualitative assessment	descriptive and differences within groups	Yes	Qualitative assessment mentions change of old habits
2022-09-14 23:39:35	8494	Cao 2021	Ghana	The impact of a maternal mental health intervention on intimate partner violence in Northern Ghana and the mediating roles of social support and couple communication: secondary analysis of a cluster randomized controlled trial	RCT	secondary analysis of a cluster randomized controlled trial	West Mamprusi and Nabdam Districts of Ghana.	s to examine the impact of a maternal mental health intervention called Integrated Mothers and Babies Course & Early Childhood Development (iMBC/ECD) on IPV and whether social support and/or couple communication mediates the intervention effects among women in rural, Northern Ghana.	2018 to 2020	24	32 communities	communities	Communities	Client	Training and counselling, Peer education/support	Education and enablement	Integrated Mothers and Babies Course & Early Childhood Development (iMBC/ECD)	Yes	syndemics theory	routine C-PrES, which promoted maternal, newborn, child health; and nutrition practices such as timely antenatal/postnatal care, institutional deliveries, optimal nutrition/feeding, and management of childhood illnesses	Not mentioned	N/A	Single Maternal Health Outcome	depression, measured by PHQ-9, controlling behaviours	Maternal mental health	Violence	None	descriptive analysis and group comparisons	No	This maternal mental health intervention did not reduce IPV
2022-05-31 17:05:27	647	Cohen 2017	Kenya	Measuring The Impact Of Cash Transfers And Behavioral 'Nudges' On Maternity Care In Nairobi, Kenya.	RCT	randomized controlled trial	twenty-four neighborhoods in Nairobi’s slums, roughly 12–15 kilometers from the city center.	to analyze whether cash transfers, enhanced with behavioral “nudges,” can help women deliver in facilities that are consistent with their preferences and are of higher quality.	February to September 2015	7	418	pregnant women living in twenty-four neighborhoods in Nairobi’s slums, roughly 12–15 kilometers from the city center.	Pregnant Women (Antenatal period)	Client	Labelled cash transfer	Incentivisation	The first was a labeled cash transfer (LCT), which explained that the cash was to help women deliver where they wanted. The second was a cash transfer that combined labeling and a commitment by the recipient to deliver in a prespecified desired facility as a condition of receiving the final payment (L-CCT).	Not mentioned	N/A	No cash transfer	N/A	N/A	Composite Maternal Health Outcome	mother delivered at the facility she most wanted and perceived as having the highest quality, and whether the cash transfers influenced the mode of transport or distance travelled to the facility. women’s perceptions of the quality of care during delivery. patient-perceived technical quality of care at the facility	N/A	Care seeking		Forest plot	Equivocal	cash transfers designed with both labeling and precommitment(an L-CCT) can increase the use of higher-quality delivery facilities and lead to improvements in women’s experiences of interpersonal quality of care. However, the majority of patients continue to deliver in very low-quality facilities. Cash transfer programs that aim to improve maternal and new born health must foster the increased use…
2022-05-31 17:28:27	294	Demilew 2020	Ethiopia	Effect of guided counseling on nutritional status of pregnant women in West Gojjam zone, Ethiopia: a cluster-randomized controlled trial	RCT	Cluster-randomized controlled trial	West Gojjam Zone, Ethiopia	To assess the effect of guided counseling using the health belief model and the theory of planned behavior on the nutritional status of pregnant women.	May 1, 2018, to April 30, 2019	12	694	Pregnant women before 16 weeks of gestation.	Pregnant Women (Antenatal period)	Client	Training and counselling	Enablement	The core contents of the counselling guide were increasing meal frequency and portion size with increasing gestational age. Message on taking diversified meals by giving emphasis to iron-rich foods, animal products, fruits, and vegetables was also one component of the counselling guide. Messages on the consumption of iron/folic acid supplement and iodized salt were also included in the core conte…	Yes	Health belief model and the theory of planned behaviour	Routine nutrition education given by the health care system	Not mentioned	N/A	Single Maternal Health Outcome	Prevalence of undernutrition. Secondary outcome of this trial was the nutritional status of the pregnant women that was assessed by measuring MUAC	Maternal nutritional status	Diet and nutrition	prevalence of undernutrition was 16.7% lower in the intervention group compared with the control arm (30.6% Vs 47.3%,P= < 0.001). Women in the intervention group showed significant improvement in nutritional status at the end of the trial than the control group (β= 0.615,p= < 0.001)	Descriptive statistics and linear mixed-effects model	Yes	Guided counselling using the HBM and the TPB was effective in improving nutritional status of pregnant women. Counselling using the HBM and the TPB is low cost and suitable intervention to improve knowledge, dietary practices and nutritional status of pregnant women. Thus, it is recommended to include the HBM and the TPB constructs to nutrition counselling guidelines.
2022-09-13 14:54:49	9388	deVries 2015	South Africa	Indicated Prevention of Fetal Alcohol Spectrum Disorders in South Africa: Effectiveness of Case Management	QE	Prospective intervention study	Community health clinics in the Western Cape province of South Africa	To support heavy drinking pregnant women to achieve cessation or a reduction in drinking for the benefit of their baby both during pregnancy and in the first year of life.	January 2009 and June 2011	18	67	Women at high risk of bearing a child at high risk of FASD	Women of reproductive age	Client	Training and counselling, Community support	Education and training	A set of social service functions focused on education, coaching, and support to help women assess their inner strengths and external resources in order to change their drinking behavior.	Yes	Case management, motivational interviewing and community reinforcement	None	Not mentioned	N/A	Composite Maternal Health Outcome	Alcohol consumption in pregnancy	Alcohol abuse in pregnacy	Alcoholism	rates of alcohol consumption and a measure of well-being or contentment both during and in the months after their pregnancy.	Descriptive and correlation analysis	Equivocal	Mean drinking decreases 6 months into CM; but overall alcohol consumption rose significantly over time to levels higher than baseline at 12 and 18 months. Alcohol consumption drops significantly from before pregnancy to the second and third trimesters. AUDIT scores indicate that problematic drinking decreases significantly even after the vulnerable fetus/baby was born. CM significantly increases …
2022-09-14 20:09:56	14924	Diddana 2018	Ethiopia	Effect of Nutrition Education Based on Health Belief Model on Nutritional Knowledge and Dietary Practice of Pregnant Women in Dessie Town, Northeast Ethiopia: A Cluster Randomized Control Trial	RCT	Cluster Randomized Control Trial	Dessie Town, Northeast Ethiopia	to determine the effect of nutrition education based on Health Belief Model on nutritional knowledge and dietary practice of pregnant women in Dissie town, northeast Ethiopia, 2017 GC	May to September 2017	4	138	all pregnant women who were permanent residents in Dissie town during the study period	Pregnant Women (Antenatal period)	Client	Training and counselling	Education	Nutrition education intervention	Yes	Health Belief Model (HBM) theory	nutrition education was given by trained community health volunteers based on the general usual nutrition education which is currently provided by health extension workers.	Not mentioned		Composite Maternal Health Outcome	n/a	Nutrition	Diet	Dietary practices	descriptive, difference between groups	Yes	Providing nutrition education based on Health Belief Model improves nutritional knowledge and dietary practices of pregnant women.
2022-05-31 19:22:59	597	Doyle 2018	Rwanda	Gender-transformative Bandebereho couples' intervention to promote male engagement in reproductive and maternal health and violence prevention in Rwanda: Findings from a randomized controlled trial.	RCT	randomized controlled trial.	four Rwandan districts	To assess the impact of the Bandebereho gender-transformative couples’intervention on impact on multiple behavioral and health-related outcomes influenced by gender norms and power relations	from February 19 to March 17, 2015	21	1199	with expectant/current fathers and their partners	Pregnant Women and their partners	Client	Training and counselling	Education, training, persuasion and modelling	Bandebereho intervention: Fatherhood and couples’ intervention in Rwanda designed to transform gender norms around masculinity and fatherhood and to increase male engagement in reproductive health, equal caregiving, and violence prevention.	Yes	Sociological theories of gender and masculinities	No intervention	Not mentioned	N/A	Composite Maternal Health Outcome	fivesetsofoutcomesspecificallytargetedbytheintervention,eachcapturedthroughmultiplevariables:(1)reproductiveandmaternalhealthbehaviors,includingmen’sparticipationinANCvisits;(2)women’s experiences of IPV;(3) use of physical punishment against children;(4)gendered division of childcare and household tasks; and (5)men’s dominance in household decision-making.	male engagement in reproductive and maternal health and violence prevention	Male involvement	physical (OR 0.37, p<0.001) and sexual IPV (OR 0.34, p<0.001); and greater attendance (IRR 1.09, p<0.001) and male accompaniment at antenatal care (IRR 1.50, p<0.001); and women and men in the intervention group reported: less child physical punishment (women: OR 0.56, p = 0.001; men: OR 0.66, p = 0.005); greater modern contraceptive use (women: OR 1.53, p = 0.004; men: OR 1.65, p = 0.001); highe…	descriptive statistics, regression analysis	Yes	The Bandebereho intervention led to substantial improvements in multiple reported outcomes. Compared to the control group, women in the intervention group reported: less past-year physical (OR 0.37, p<0.001) and sexual IPV (OR 0.34, p<0.001); and greater attendance (IRR 1.09, p<0.001) and male accompaniment at antenatal care (IRR 1.50, p<0.001); and women and men in the intervention group reporte…
2022-05-31 19:57:57	1303	Everett-Murphy 2010	South Africa	The effectiveness of adapted, best practice guidelines for smoking cessation counseling with disadvantaged, pregnant smokers attending public sector antenatal clinics in Cape Town, South Africa.	QE	Quasi-experimental	Four, public sector antenatal clinics in Cape Town	To evaluate the effect of a smoking cessation intervention, based on best practice guidelines on the quit ratesof disadvantaged, pregnant women in Cape Town	from February 2006.	unclear	949	pregnant women of poor socio-economic status and of mixed ethnic descent living in Cape Town.	Pregnant Women (Antenatal period)	Client	Training and counselling	Education and enablement	self-help quit materials in the context of brief counselling by midwives and peer counsellors.	Yes	Motivational interviewing	Usual care	Not mentioned	N/A	Single Maternal Health Outcome	primary outcome measure was quitting, defined as a urinary cotinine level below 100 ng/ml. Secondary outcome measures were: a reduction in smoking, defined as at least half the level of urinary cotinine at study entry, and self-reported quitting, reduction and quit attempts	Smoking cessation	Smoking		Descriptive statistics and logistic regression	Yes	The two cohorts were comparable at baseline. The difference in quit rates between the two cohorts in late pregnancy was 5.3% (95% CI: 3.2–7.4%,p<0.0001) in an intention to treat analysis. There was also a significant difference in reduction of smoking of 11.8% (95% CI: 5.0–18.4%,p=0.0006).Conclusion. A smoking cessation intervention based on best practice guidelines was effective among high risk,…
2022-09-14 20:20:28	10017	Fayorsey 2019	Kenya	Effectiveness of a Lay Counselor-Led Combination Intervention for Retention of Mothers and Infants in HIV Care: A Randomized Trial in Kenya	RCT	Randomised trial	10 facilities in western Kenya	to evaluate the effectiveness of a combination intervention (structural, social, and behavioral) administered by trained lay workers to decrease attrition among HIV-positive pregnant women initiating PMTCT services and their infants through 6 months postpartum in Kenya	September 2013 to June 2014	9	340	HIV-positive pregnant women starting antenatal care	Multiple stakeholders	Client	Communication messages/materials, Training and counselling	Education and persuasion	individualized health education, retention/ adherence support, appointment reminders, and missed visit tracking	No	N/A	routine care per guidelines	N/A	N/A	Single Maternal Health Outcome	mother–infant attrition,	Retention in care	Adherence		Intention to treat	Yes	Provision of a combination intervention by lay counselors can decrease attrition along the PMTCT cascade in low-resource settings
2022-09-14 23:28:11	8475	Futterman 2010	South Africa	Mamekhaya: a pilot study combining a cognitive-behavioral intervention and mentor mothers with PMTCT services in South Africa	QE	Quasi experimental	Gugulethu Midwife Obstetric Unit and the Vanguard Community Health Center in Cape Town, Western Cape Province,	to examine the effectiveness of Mamekhaya as compared to existing PMTCT services.	2006 to 2007	24	160	Pregnant women for PMTCT	Pregnant Women (Antenatal period)	Client	Training and counselling, Peer education/support	Modelling	Mamekhaya program, a combination of the mothers2mothers (M2M) peer-mentoring program and a culturally adapted cognitive-behavioral intervention (CBI) from the United States.	Yes	Cognitive behavioural therapy	existing PMTCT services	N/A	N/A		Adherence behaviour	HIV /PMTCT	Adherence	N/A	Comparison between groups	Equivocal	no significant difference in partner testing
2022-09-14 20:31:21	14993	Hackett 2018	Tanzania	Impact of smartphone-assisted prenatal home visits on women's use of facility delivery: Results from a cluster-randomized trial in rural Tanzania	RCT	Cluster randomised trial	Community health workers in 32 randomly selected villages	smartphone application as a behaviour change communication tool during prenatal visits would lead to increased utilization of facility delivery among CHW clients through improved quality of targeted counseling, provision of more standardized care, and an improved referral and follow-up system	m August 2013 to June 2014.	10	572	Community health workers and pregnant women	Pregnant Women (Antenatal period)	Provider	Training and counselling	Persuasion and enablement	smartphone (intervention)	No	N/A	paper-based (control) protocols	N/A	N/A	Composite Maternal Health Outcome	Health seeking beahviours	Delivery of care	Care seeking	N/A	ITT	Yes	Community health worker use of smartphones increased facility delivery, likely through increased frequency of prenatal home visits
2022-09-14 20:45:30	12732	Jones 2013	South Africa	Reducing the risk of HIV infection during pregnancy among South African women: a randomized controlled trial	RCT	randomized controlled trial	Mpumalanga Province, South Africa	o enhance male involvement in pregnancy to increase HIV disclosure, sexual communication, HIV knowledge and reduce unprotected sex.	Nov 2010 to May 2011	6	n = 239 couples, 478 individuals	Pregnant women who completed HIV counselling and testing (HCT) were invited to participate and provided an invitation to their male partners; women were recruited as the primary participant.	Pregnant Women (Antenatal period)	Client	Training and counselling	Enablement	a couples’ behavioral HIV risk reduction intervention plus an intervention designed to enhance PMTCT uptake	No	N/A	standard of care (PMTCT) and four time-matched sessions (health-related videos).	Not mentioned	n/a	Single Maternal Health Outcome	HIV	sexual risk behavior and HIV transmission	Sexual risk behaviours	odds	Analyses with dichotomous variables utilized chi-square tests of independence and McNemar’s tests for repeated measures	Yes	Male involvement in pregnancy may be an important strategy to reduce sexual risk behavior and HIV transmission. Results support the utility of group interventions to enhance communication and HIV knowledge among pregnant couples.
2022-05-31 20:55:39	225	Jones 2020	Kenya	A Short Message Service (SMS) increases postpartum care-seeking behavior and uptake of family planning of mothers in peri-urban public facilities in Kenya	RCT	randomized controlled trial	threepublichealthfacilitiesinKiambuCounty,Kenya,whichis located13–31kilometersnorthofNairobiCityCounty	to evaluate the impact of an SMS intervention on several outcomes in the early postpartum period by comparing different messaging packages	Nov 2017 to March 2018	5	511	Postpartum women	Women (Postnatal)	Client	Communication messages/materials	Education and persuasion	Danger sign SMS messages	Not mentioned	N/A	No intervention control	N/A	N/A	Composite Maternal Health Outcome	Postpartum care seeking, family planning uptake	Postpartum care	Care seeking	odds ratios	AlldemographicdatawasdescribedusingPearson’schi2tests.Uni-variatelogisticregressionmodelswererun,followedbymulitvariatelogisticregressionmodelscontrollingforpotentialconfounders.OutcomesarereportedasOddsRatios(OR)withtheir95%confidenceintervals(95%CI).	Yes	Womenwhoreceivedthedangersignmessageswere1.6 times more likely to be able to list at least1 dangersignand3.51timesmorelikelyto seek treatment if theyexperiencedpost-partumdangersigns.Therewasnosignificantdifferencein routine postpartum care seeking or careseeking behaviors concerning newborns.Womenwhoreceivedfamilyplanningmessageswere1.85timesmorelikelyto uptake family planning services compared …
2022-09-13 15:11:41	15731	Kamau 2019	Kenya	Effect of community based health education on knowledge and attitude towards iron and folic acid supplementation among pregnant women in Kiambu County, Kenya: A quasi experimental study	QE	Quasi-experimental	Five health facilities in Lari Sub-County, Kiambu County, Kenya.	To determine effect of community based IFAS health education, utilizing CHVs, on IFAS knowledge, levels of counselling on various IFAS topics and attitude towards IFAS among pregnant women in Kiambu County.	Not indicated	Not indicated	340	Pregnant women	Pregnant Women (Antenatal period)	Client	Training and counselling	Education	community based IFAS (Iron and Folic Acid Supplementation) health education	Not mentioned	N/A	Same intervention as the intervention group but delivered by health care providers.	N/A	N/A	Composite Maternal Health Outcome	knowledge, attitude	Anaemia in pregnancy	Sexual risk behaviours	Knowledge and Attitude	Descriptive statistics and Difference-In-Difference (DID) regression model	Yes	There was an effect difference in maternal IFAS knowledge of 13%, with intervention group levels increasing most by 35 percentage points. The odds of being knowledgeable were 3 times more at endline than baseline. There was significant (p<0.001) change in proportion with positive attitude towards IFAS: the odds of having positive attitude at endline was 9 times that of baseline (OR = 9.2:95%CI 3.…
2022-05-31 21:12:15	6377	Katenga-Kaunda 2021	Malawi	Enhancing nutrition knowledge and dietary diversity among rural pregnant women in Malawi: a randomized controlled trial	RCT	a randomized controlled trial	Mangochi, Southern Malawi	To compare the effects of supplementary nutrition education and dietary counselling with routine ANC service on nutrition knowledge and dietary intakes among Malawian pregnant women.	January to December, 2016	12	257	pregnant women between their 9th and 16th gestational weeks	Pregnant Women (Antenatal period)	Client	Training and counselling	Education and enablement	supplementary nutrition education, dietary counselling and routine ANC services	Not mentioned	N/A	Routine ANC services	N/A	N/A	Single Maternal Health Outcome	Nutrition behaviour	Nutrition behaviour	Nutrition		Descriptive analyses and independent T-test was used to compare the mean nutrition knowledge score and dietary diversity score between the women in the two study groups. Three-level linear multilevel regression models with random intercept and random effect of time on participants at level 1 and village at level 2 to explore the association between nutrition knowledge and consumption of diversifi…	Yes	significant improvements in nutrition knowledge, dietary diversity and nutrition behaviour in the intervention group compared with controls.
2022-09-13 15:59:16	17407	Kim 2021	Kenya	Effect of a lay counselor delivered integrated maternal mental health and early childhood development group-based intervention in Siaya County, Kenya: A quasi-experimental longitudinal study	QE	Quasi experimental	Two sub-counties in Siaya County.	to determine to what extent did the iMBC/ECD intervention implemented by community health volunteers affect maternal depression for mothers of young children	August 2018 to August 2020	24	417	pregnant women and mothers of children under age 2 a	Multiple stakeholders	Client	Training and counselling	Education	Integrated Mothers and Babies Course & Early Childhood Development (iMBC/ECD) program	Yes	cognitive behavioral therapy and attachment theory	224 women in 30 groups exposed to ECD only content.	Not mentioned	n/a	Composite Maternal Health Outcome	Maternal depression	Maternal depression	Cognition	Proportion of women with moderate to severe depression	Intention to treat analysis	No	At baseline, 10.2% of participants endorsed moderate/severe depressive symptoms. At 14-months post-intervention, 7.4% endorsed moderate/severe depression. Overall, iMBC/ECD intervention did not have a significant impact on reducing maternal depression or improving children’s social and emotional development.
2022-09-14 21:04:35	10548	Kinuthia 2021	Kenya	SMS messaging to improve retention and viral suppression in prevention of mother-to-child HIV transmission (PMTCT) programs in Kenya: A 3-arm randomized clinical trial	RCT	3-arm randomized clinical trial	6 MCH clinics in Kenya	hypothesized that a holistic SMS platform that addressed relevant HIV care and maternal child health (MCH) care issues and incorporated comprehensive input from WLWH regarding their preferences would improve HIV care outcomes.	November 22, 2015 and May 4, 2017	18	824	Pregnant women	Pregnant Women (Antenatal period)	Client	Communication messages/materials	Persuasion	SMS intervention	Yes	Health Belief Model and Social Cognitive Theory	no SMS intervention	Not mentioned	n/a	Composite Maternal Health Outcome	maternal virologic nonsuppression, on-time visit attendance, loss to follow-up, and infant HIV infection or death. Secondary outcomes were maternal ART adherence and ART resistance.	HIV	Adherence	n/a	compared outcomes between each intervention arm and the control arm and between the combination of either intervention arm and control.	No	We found no significant effect of 1-way or 2-way SMS on HIV viral load (VL) nonsuppression (9.6% in control versus 11.2% in 1-way and 8.5% in 2-way), on-time clinic appointment attendance (88.2% in control versus 88.6% in 1-way and 88.8% in 2-way), and infant HIV or death (2.6/100 person-years (py) in control versus 2.3/100 py in 1-way and 4.1/100 py in 2-way).
2022-09-13 18:12:14	14497	Kujawski 2017	Tanzania	Community and health system intervention to reduce disrespect and abuse during childbirth in Tanga Region, Tanzania: A comparative before-and-after study	QE	Before and after study	Two hospitals in Tanga Region, Tanzania	To reduce the prevalence of disrespect and abuse during childbirth in 2 districts of the Tanga Region of Tanzania.	December 2011 to September 2015	34	2085	Women aged 15 and over who delivered at the study facilities were eligible	Women (Postnatal)	Mixed target	Training and counselling, Participatory policy formulation and implementation	Environmental restructuring	Staha intervention: Policy (client service charter) and maternal quality improvement process	Yes	Staha intervention theory of change framework	None	Not mentioned	N/A	Single Maternal Health Outcome	Self-reported experience of disrespectful or abusive treatment during labor and delivery	Respectful maternal care	Respect	Odds	descriptive and difference in difference regression analysis	Yes	66% reduced odds of a woman experiencing any disrespect or abuse during childbirth, with the biggest reductions observed for physical abuse and neglect.
2022-05-31 21:39:27	997	Lau 2014	South Africa	Antenatal health promotion via short message service at a Midwife Obstetrics Unit in South Africa: a mixed methods study.	RCT	Controlled trial	primary health care facility in Cape Town	to increase antenatal health knowledge and awareness by disseminating text messages about clinic procedures at antenatal visits, and how to be healthy during pregnancy.	16 July 2012 to 23 August 2012	1.5	206	pregnant women: i) attending their first antenatal clinic visit at the health care facility, ii) over 18 years of age, iii) with access to a cellphone number.	Pregnant Women (Antenatal period)	Client	Communication messages/materials	Education	Antenatal SMS - the intervention. text messages contained antenatal health information, and were delivered in English, Xhosa or Afrikaans, according to the preference of each participant.	Yes	tage Theory of Health Behaviour/Transtheoretical Model	No intervention	Not mentioned	N/A	Composite Maternal Health Outcome	Antenatal Health Knowledge and Promotion of healthy behaviours	Antenatal care	Care seeking	Knowledge , behavioural change (compliance/adherence)	ITA, two-sample t-tests.	Equivocal	SMS campaign did not show evidence of improving antenatal health knowledge, there is some evidence that it promoted healthy behaviours during pregnancy.
2022-05-31 21:58:32	1102	Lewycka 2013	Malawi	Effect of women's groups and volunteer peer counselling on rates of mortality, morbidity, and health behaviours in mothers and children in rural Malawi (MaiMwana): a factorial, cluster-randomised controlled trial.	RCT	randomised controlled trial.	Mchinji district	To assess the effect of women's groups and health education by peer counsellors on mortality and breastfeeding rates.	2005 to 2009	48	185 888	women of childbearing age	Women of reproductive age	Client	Training and counselling, Peer education/support	Education, enablement and modelling	peer counselling intervention	Not mentioned	N/A	No intervention	N/A	N/A	Composite Maternal Health Outcome	Primary outcomes were maternal, perinatal, neonatal, and infant mortality rates (MMR,PMR, NMR, and IMR, respectively) for the clusters assigned to the women’s group intervention; and IMR and rates of exclusive breastfeeding (EBF) in the first 6 months for those assigned to the volunteer peer counselling intervention (panel 1). PMR was reported as deaths per 1000 births (perinatal), NMR and IMR we…	Maternal mortality	Care seeking	MMR	factorial analysis	Yes	MMR fell by 74% (0·26, 0·10–0·70)
2022-06-01 11:46:58	685	Lori 2017	Ghana	Improving health literacy through group antenatal care: a prospective cohort study	QE	prospective cohort design	busy urban district hospital in Kumasi	To examine whether exposure to group ANC increases Ghanaian women’s health literacy by improving their ability to interpret and utilize health messages impacting health related behaviors and ultimately improving birth outcomes.	Unspecified	Unspecified	240	Pregnant women presenting for their first antenatal visit between 11 and14 weeks gestation.	Pregnant Women (Antenatal period)	Client	Peer education/support, Group antenatal care	Education	The teaching component for women in individual care consisted of the midwife providing information in a lecture format to all women who presented for care that day on standard ANC educational content (i.e. danger signs, breastfeeding, birth preparedness and complication readiness, etc.) prior to their individual appointment with the midwife. The same educational content was presented as a facilit…	Not mentioned	N/A	standard individualized focused ANC by the same group of providers.	N/A	N/A	Composite Maternal Health Outcome	Antenatal care, Birth preparedness, breastfeeding and postpartum care	Antenatal care, Birth preparedness, breastfeeding and postpartum care	Healthy behaviours	N/A	Descriptive statistics	Yes	Significant group differences were found. Women participating in group care demonstrated improved health literacy by exhibiting a greater understanding of how to operationalize health education messages. There was a significant difference between women enrolled in group antenatal care verses individual antenatal care for preventing problems before delivery, understanding when to access care, birt…
2022-06-01 14:14:58	6551	Lund 2012	Zanzibar	Mobile phones as a health communication tool to improve skilled attendance at delivery in Zanzibar: a cluster-randomised controlled trial	RCT	Randomised controlled trial	Primary healthcare facilities in Zanzibar.	To evaluate the use of mobile phones to bridge thecommunication gap between pregnant women and healthproviders, and increase skilled delivery attendance in a set-ting with scarce resources	2009 - 2010	24	2550	Women who attended antenatal care at one of the 24selected healthcare facilities were included on their first antenatal care visit and followed until 42 days after delivery.	Pregnant Women (Antenatal period)	Client	Communication messages/materials, by mobile phones	Education and persuasion	MS component was to provide simple health education and appointment reminders to encourage attendance to routine antenatal care, skilled delivery attendance and postnatal care.	Not mentioned	N/A	usual care	N/A	N/A	Single Maternal Health Outcome	Skilled delivery attendance	Skilled delivery attendance	Delivery attendance	odds ratios	Intention to treat, Odds ratios, descriptive statistics and logistic regression analysis	Yes	The mobile phone intervention significantly increased skilled delivery attendance amongst women of urban residence
2022-06-01 14:25:55	288	Maldonado 2020	Kenya	Promoting positive maternal, newborn, and child health behaviors through a group-based health education and microfinance program: a prospective matched cohort study in western Kenya.	QE	Quasi experimental prospective matched cohort study	Rural Western Kenya	Chamas for Change (Chamas) is a group-based health education and microfinance program for pregnant and postpartum women that aims to address inequities contributing to high rates of maternal and infant mortality in rural western Kenya.	October to December 2012	3	326	pregnant women attending their first antenatal care (ANC) visits at rural health facilities in Busia County	Pregnant Women (Antenatal period)	Client	Chamas (Group based)	Education and incentivisation	group-based health education and microfinance sessions	Not mentioned	N/A	Standard of care	N/A	N/A	Composite Maternal Health Outcome	MNCH behaviors, namely: attending at least four ANC visits, receiving a CHV home visit within 48 h postpartum, EBF to six months, using a modern FP method, using a long-term FP method, and vaccinating infants with OPV0 at birth.	MNCH adherence/compliance behaviours	Healthy behaviours	Compared to controls (n = 115), a significantly higher proportion of Chamas participants (n = 211) delivered in a health facility (84.4% vs. 50.4%, p < 0.001), attended at least four ANC visits (64.0% vs. 37.4%, p < 0·001), exclusively breastfed to six months (82.0% vs. 47.0%, p < 0·001), and received a CHV home visit within 48 h postpartum (75.8% vs. 38.3%, p < 0·001). In multivariable models, C…	Descriptive and Multivariable logistic regression	Yes	Chamas participation was associated with increased odds of facility-based delivery compared to the standard of care in rural western Kenya.
2022-09-14 21:16:49	16637	Maldonado 2020	Kenya	Improving maternal, newborn and child health outcomes through a communitybased women’s health education program: a cluster randomised controlled trial in western Kenya	RCT	cluster randomised controlled trial	74 community health units in Trans Nzoia County	We evaluated Chamas’ effect on facility-based deliveries and other MNCH outcomes.	27 November 2017 and 8 March 2018,	5	1920 participants from 37 intervention and 37 control clusters	Pregnant women	Pregnant Women (Antenatal period)	Client	Training and counselling, Peer education/support	Education	Chamas programme	Yes	Theory of change	Community Health Workers	Not mentioned	N/A	Composite Maternal Health Outcome	facility-based delivery , attending adequate ANC (defined as attending at least four visits per Republic of Kenya MOH guidelines), receiving a 48-hour postpartum home visit, exclusively breastfeeding for 6months, adopting a modern contraceptive method, immunising infants with the oral polio vaccine within 2weeks postpartum, immunising infants with the measles vaccine (measles I) by 12 months of a…	Facility delivery	Positive behaviours	N/A	ITT	Yes	participation in Chamas for Change (Chamas)—a group-based women’s health education programme led by CHVs—was associated with significantly improved rates of facility-based deliveries compared with the standard of care (ie, individual, monthly home visits) in rural Kenya
2022-06-01 14:34:50	8456	Matseke 2013	South Africa	Screening and brief intervention for intimate partner violence among antenatal care attendees at primary healthcare clinics in Mpumalanga Province, South Africa : research	QE	pre/post-intervention	Thembisile sub-district, Nkangala district, Mpumalanga Province, South Africa	To assess the effectiveness of screening for IPV and a brief intervention in a sample of pregnant women who reported partner violence in the Thembisile sub-district, Nkangala district, Mpumalanga Province, South Africa	December 2010 to September 2011	9	2230	Pregnant women aged 18 years and older	Pregnant Women (Antenatal period)	Client	Training and counselling	Training	20-minute session on safety behaviours and strategies for dealing with the abuse, including referral to local support services.	Not mentioned	N/A	None	N/A	N/A		Intimate Partner violence	Intimate Partner violence	Safety	Reduction in Intimate Partner violence	A descriptive analysis was done to determine the characteristics of the sample, while paired-sample t-test analysis was used to determine the difference between the sample means at baseline (pre-intervention) and at follow-up (post-intervention).	Yes	A total of 2 230 pregnant women were screened for abuse; 7.2% (160) screened positive and received a brief intervention. This was a 20-minute session on safety behaviours and strategies for dealing with the abuse, including referral to local support services. Eighty-four women attended a follow-up interview 3 months after the intervention. The mean danger assessment score of 6.0 before interventi…
2022-06-01 14:48:21	812	McConnell 2016	Kenya	Can a community health worker administered postnatal checklist increase health-seeking behaviors and knowledge?: evidence from a randomized trial with a private maternity facility in Kiambu County, Kenya.	RCT	randomised trial	Peri-urban Kiambu County	To evaluate a pilot program in which community health workers (CHWs) visit or call new mothers three days after delivery in peri-urban Kiambu County, Kenya.	April to October 2014	6	104	New mothers	Pregnant Women (Antenatal period)	Client	Training and counselling	Education and persuasion	Using a postnatal checklist	Not mentioned	N/A	None	N/A	N/A	Composite Maternal Health Outcome	compliance with referrals, self-reported health problems for mother and baby, care-seeking behaviors, and postnatal knowledge and practices around the recognition of danger signs, feeding, nutrition, infant care and family planning	Postnatal care	Care seeking	Recognition of postnatal problems and timely care seeking	differences in outcomes across study arms on an intention-to-treat basis,	Yes	CHW-administered postnatal checklists can lead to better recognition of postnatal problems and more timely care-seeking
2022-06-01 22:10:04	528	McConnell 2018	Kenya	Free contraception and behavioural nudges in the postpartum period: evidence from a randomised control trial in Nairobi, Kenya.	RCT	Randomised trial	two private maternity hospitals in Nairobi, Kenya	r vouchers for free contraception, provided with and without behavioural ‘nudges’, could increase modern contraceptive use in the postpartum period	April 2014 to December 2015	21	686	Pregnant women attending antenatal care	Pregnant Women (Antenatal period)	Client	Communication messages/materials	Incentivisation	A standard voucher that could be redeemed for free modern contraception, a deadline voucher that expired 2 months after delivery and both types of vouchers with and without a short message service (SMS) reminder, relative to a control group that received no voucher and no SMS reminder.	Not mentioned	N/A	Vouchers for free contraception without behavioural (SMS) nudge	N/A			Postpartum contraceptive uptake	Postpartum contraceptive uptake	Adherence	Comparison of postpartum contraceptive uptake	Estimate risk differences between treatment arms and the control group using ordinary least squares (OLS) with robust standard errors (SEs.) We use a linear model for ease of interpretation30 and estimate heteroscedasticity robust SEs to avoid bias	Yes	By nearly 6 months after EDD, we find that the combination of the standard voucher with an SMS reminder increased the probability of reporting utilisation of a modern contraceptive method by 25 percentage points (pp) (95% CI 6 pp to 44 pp) compared with the control group. Estimated impacts in other treatment arms were not statistically significantly different from the control group. Reducing fina…
2022-09-13 18:33:39	17525	Merriel 2021	Malawi	Assessing the impact of a motivational intervention to improve the working lives of maternity healthcare workers: a quantitative and qualitative evaluation of a feasibility study in Malawi	QE	before and after	Three government facilities in the Central Region of Malawi	We aimed to assess the feasibility of conducting a future trial of a modified AI intervention to improve maternity care through firstly understanding whether it was possible to implement the adapted intervention into the working environment and if staff would/could participate. Secondly, to test data collection procedures and understand whether the modified intervention could harness the positive…	not stated	12	145	maternity healthcare workers	Healthcare workers	Provider	Peer education/support	Enablement	Appreciative inquiry / motivational intervention	Yes	Rudimentary theory of change	none	Not mentioned	n/a	Composite Maternal Health Outcome	Quality of life of maternity workers	Staff wellbeing	Respect	psychometrically validated scales. The basic psychological needs scale and the Quality of Working Life Scale, Patient satisfaction	Mixed methods	Yes	Patient satisfaction rose in all three sites; referral hospital 4.41 rise (95% CI 1.89 to 6.95), district hospital 10.22 (95% CI 7.38 to 13.07) and community hospital 13.02 (95% CI 10.48 to 15.57). The qualitative data revealed that staff felt happier, that their skills (especially communication) had improved, behaviour had changed and systems had developed
2022-06-01 22:23:15	267	Metwally 2020	Egypt	Strengths of community and health facilities based interventions in improving women and adolescents' care seeking behaviors as approaches for reducing maternal mortality and improving birth outcome among low income communities of Egypt.	QE	interventional evaluation study with before and after comparison	community and facility based that was conducted in twenty one villages and 119 satellites of two governorates of Upper Egypt which were belonging to Al Fayoum and Benisuef governorates	To evaluate the effect of a community and health facilities based intervention program on both the utilization of the available health services within governmental health facilities for women targeting health facilities and on care seeking behaviors of women in childbearing period and adolescents’ mothers.	2013 to 2018	60	1143	Health care workers, pregnant mothers and households	Multiple stakeholders	Client	Communication messages/materials, Mass communication	Education	a package of community- and facility-focused educational interventions	Not mentioned	N/A	Pre-intervention phase	N/A	N/A	Composite Maternal Health Outcome	Care seeking behaviours	Maternal mortality	Care seeking	Improved care seeking behaviours	Descriptive statistics, The analysis was done using Z test between two proportions for all pre/post comparisons of all indicators	Yes	The impact of the interventions was highly reflected on the percent of mothers received care during their pregnancy period. Proper antenatal care at governmental or private health facilities was raised dramatically from 0.6 to 59.3% and those who utilized at least one family planning method from 61.4 to 74.4%. Accordingly, the rate of complications significantly reduced during pregnancy (38.1 to …
2022-09-13 18:44:57	16686	Moore 2020	Ethiopia	The impact of the Safer Anaesthesia from Education (SAFE) Obstetric Anaesthesia training course in Ethiopia: A mixed methods longitudinal cohort study	QE	Mixed methods	two regions of Ethiopia	investigate the educational impact of the SAFE-OB course in a cohort of anaesthesia providers who had attended training, by assessing knowledge and skills before and after training and at follow-up, and through structured interviews at follow-up	October 2017 to May 2018.	7	149	anaesthesia providers	Healthcare workers	Provider	Training and counselling	Education	Educational intervention	Not mentioned		N/A	Not mentioned	N/A	Composite Maternal Health Outcome	Safe Obstetric anaesthesia	Safety in Anaesthesia	Teamwork behaviours	Knowledge, Skills and behaviour (behaviours known to improve outcomes in obstetric anaesthesia	Pre and post test scores and behaviour change	Yes	The mean MCQ scores for all participants improved from 80.3% prior to training to 85.4% following training (P< 0.0001) and skills test scores improved from 56.5% to 83.2% (P< 0.0001). Improvements in MCQs and skills were maintained at follow-up 3–11 months post-training compared to baseline (P¼ 0.0006,< 0.0001 respectively). Participants reported improved confidence, teamwork and communication at…
2022-09-13 21:24:31	17551	Moshi 2021	Tanzania	The impact of community based continuous training project on improving couples’ knowledge on birth preparedness and complication readiness in rural setting Tanzania; A controlled quasi-experimental study	QE	controlled quasi-experimental study	Rukwa Region in the Southern Highlands of Tanzania.	finding the impact a Community Based Continuous Training (CBCT) project in improving couples’ knowledge on birth preparedness and complication readiness in rural Tanzania	June 2017 until March 2018.	19	561	pregnancy of 24 weeks or below and living with a male partner	Pregnant Women and their partners	Client	Training and counselling	Education and enablement	empowering expecting couples on danger signs and what to prepare for birth and obstetric emergencies.	Yes	Theory of Planned Behavior	not stated	Not mentioned	n/a	Single Maternal Health Outcome	knowledge and behaviour change around birth preparedness	Birth preparedness and complication readiness	Positive behaviours	differences in mean scores	descriptive, regression	Yes	After adjusting for the confounders, the predictors of change in knowledge among pregnant women were the CBCT project (β = 0.346, p<0.000) and ethnic group [Mambwe (β = -0.524, p = 0.001)] and the predictors of change in knowledge among male partners were the CBCT project (β = 1.058, p<0.001) and walking distance [more than five kilometers (β = -0.55, p< 0.05)]
2022-09-13 21:53:17	18376	Oka 2022	Tanzania	Effects of prenatal group program in rural Tanzania: A quasi-experimental study	QE	Quasi experimental	Muheza District Hospital and Korogwe District Hospital in Tanzania. P	examined the effects of a midwife-led prenatal group program on: (1) improvement of knowledge of the physiological symptoms of pregnancy; (2) promotion of pregnancy-related empowerment; (3) enhancement of intention to self-care behaviors for safer childbirth; and (4) gaining satisfaction with antenatal care visits	January 2018 to March 2019.	15	108	(1) pregnant women who have attended ANC visit more than once at the setting hospital; and (2) women who can speak and read Kiswahili (local language) or English.	Pregnant Women (Antenatal period)	Client	Training and counselling	Training	lecture, sharing and review session	Yes	socio-interactionist theory	Lectures only. No sharing and review session.	Not mentioned	n/a	Composite Maternal Health Outcome	Knowledge of physiological symptoms and self-care behaviors during pregnancy, pregnancy related empowerment scale	Knowledge on common pregnancy symptoms	Self care	n/a	descriptive, regression analysis	Yes	The primary outcome of knowledge of common symptoms of pregnancy was significantly increased in the intervention group compared with the control group (t = 2.677, p = .009). The secondary outcome of one of the Pregnancy-Related Empowerment Scale statements about midwife's respectful attitude toward women's decision was significantly increased in the intervention group compared with the control gr…
2022-09-14 21:38:31	16764	Omer 2020	Ethiopia	Effectiveness of a nutrition education and counselling training package on antenatal care: a cluster randomized controlled trial in Addis Ababa	RCT	Cluster randomised trial	Addis Ababa, Ethiopia	the effectiveness of an in-service nutrition education and counselling package on the providers’ counselling skills during ANC visits.	August 2017 to December 2017,	4	Twenty health centres and 80 ANC providers	health-care providers working in ANC units across 20 health centres	Healthcare workers	Provider	Training and counselling	Education and enablement	comprehensive in-service nutrition education and counselling training package aimed at improving counselling skills of ANC providers working in ANC units. An in-service nutrition education and counselling package, including training for ANC providers, supportive supervision and provision of modules, pamphlets and job aids, was provided for health centres assigned to the intervention arm.	Yes	Health Belief Model	Control facilities	Not mentioned	N/a	Composite Maternal Health Outcome	provider engagement	Engagement with patients during antenatal care	Healthy behaviours		Descriptive and regression	Yes	The comprehensive in-service nutrition education and counselling package improved how ANC providers engaged with pregnant women and delivered nutrition messages during ANC consultations.
2022-09-14 21:55:11	17644	Onono 2021	Kenya	Behavioral Interventions can Mitigate Adverse Pregnancy Outcomes Among Women Conceiving on ART and Those Initiated on ART During Pregnancy: Findings From the MOTIVATE Trial in Southwestern Kenya	RCT	cluster randomized 2X2 factorial trial	South Western Kenya	the effect of two behavioral interventions [community mentor mothers (CMMs) and text messaging] on APO among over 1300 pregnant women on ART prospectively followed from pregnancy up to 12 months postpartum	December 2015 and May 2019	5	1275	women conceiving on antiretroviral therapy (ART) and those initiated on ART during pregnancy	Pregnant Women (Antenatal period)	Client	Communication messages/materials, Peer education/support	Modelling	community mentor mothers and text messaging)	No	N/A	Not reported	Not mentioned	N/A	Composite Maternal Health Outcome	Adverse pregnancy outcomes	HIV in pregnancy	Adherence	N/A	descriptive and multivariate analysis	Yes	Women who received community mentor mother visits only (aRR 0.74: 95% CI 0.71–0.76), or text messages only (aRR 0.79: 95% CI 0.70–0.89) had lower risks of experiencing any APO. Receiving supportive behavioral interventions may mitigate the risk of experiencing an APO among WLWH on ART
2022-09-14 11:41:23	15965	Oosthuizen 2019	South Africa	Midwife-led obstetric units working ‘CLEVER’: Improving perinatal outcome indicators in a South African health district	QE	mixed-methods intervention study	10 midwife-led obstetric units (MOUs),	To implement a multicomponent, context-specific intervention package to change the complex interplay between preventable maternal and perinatal mortality and morbidity and poor clinical governance and supervision in midwife-led labour units	2015 to 2017	24	5 midwife led units	Midwifes working participating units	Healthcare workers	Provider	Training and counselling, Advocacy	Environmental restructuring	Clinical care, Labour ward management, Eliminate barriers, Verify care, Emergency obstetric simulation training, and Respectful care.	Not mentioned	N/A	None	N/A	N/A	Composite Maternal Health Outcome	fresh stillbirths, meconium aspiration and intrapartum-related respiratory depression.	Preventable maternal morbidity and mortality	Respect	fresh stillbirths, meconium aspiration and intrapartum-related respiratory depression rates and respectful care	mixed methods	Yes	Significant declines were observed in in-facility fresh stillbirths, meconium aspiration and birth asphyxia in the intervention MOUs from 2015 to 2017. The control group showed some decline during the period owing to support from district clinical specialist team members.
2022-09-14 11:54:53	14109	Ratcliffe 2016	Tanzania	Mitigating disrespect and abuse during childbirth in Tanzania: an exploratory study of the effects of two facility-based interventions in a large public hospital	QE	Pre - Post design	The study was conducted at a large, urban regional referral hospital in Dar es Salaam, Tanzania.	to reduce disrespect and abuse	n January 2013 and December 2014.	24	Varied	Women, healthcare providers and administrators	Multiple stakeholders	Mixed target	Training and counselling, Advocacy, open birth days	Environmental restructuring, Enablement, Restriction	knowledge of patient rights and birth preparedness; increase and improve patient-provider and provider-administrator communication; and improve women’s experience and provider attitudes.	Yes	Theory of change	none	Not mentioned	N/A	Composite Maternal Health Outcome	Providers’ and women’s knowledge of patient rights, women’s knowledge of the labor and delivery process, provider and patient attitudes towards each other, provider-patient communication, women’s experiences of labor and delivery, patient satisfaction with care received, provider job satisfaction, and the quality of patient-provider relationships.	Respectful care	Respect	Providers’ and women’s knowledge of patient rights, women’s knowledge of the labor and delivery process, provider and patient attitudes towards each other, provider-patient communication, women’s experiences of labor and delivery, patient satisfaction with care received, provider job satisfaction, and the quality of patient-provider relationships.	Descriptive statistics	Yes	Comparisons before and after the interventions showed an increase in patient and provider knowledge of user rights across multiple dimensions, as well as women’s knowledge of the labor and delivery process. Women reported feeling better prepared for delivery and provider attitudes towards them improved, with providers reporting higher levels of empathy for the women they serve and better interper…
2022-09-14 13:47:54	14682	Saaka 2017	Ghana	The effect of social behavior change communication package on maternal knowledge in obstetric danger signs among mothers in East Mamprusi District of Ghana	QE	pretest-posttest non-equivalent groups design	East Mamprusi district of Northern Ghana.	the effect of social behavior change communication (SBCC) package on knowledge of obstetric and newborn danger signs among mothers with children under 24 months of age	Feb 2012 to July 2015	41	1020	Women of reproductive age	Women of reproductive age	Client	Communication messages/materials, Training and counselling	Education	Delivery of health and nutrition messages through behaviour change communication (BCC), training, outreach and counselling were the key activities undertaken by the project.	Yes	Social and behavior change communication	standard maternal health services	Not mentioned	N/A	Composite Maternal Health Outcome	increase the proportion of institutional deliveries.	maternal knowledge in obstetric danger signs	Safe behaviours	maternal knowledge in obstetric danger signs.	difference-in-difference (DID) analysis and measures of association (odds ratio).	Yes	The intervention had a positive effect on maternal knowledge of danger signs. Compared to their counterparts in the comparison communities, women in the intervention communities were about 2.6 times (AOR = 2. 58 [CI: 1.87, 3.57]), 3.4 times (AOR = 3.39 [CI: 2.31, 4.96]) and 2.2 times (AOR = 2.19 [CI: 1.68, 2.84]) more likely to have higher knowledge of danger signs of childbirth, postpartum and n…
2022-09-14 22:08:32	10824	Sabin 2022	Uganda	Real-time Feedback to Improve HIV Treatment Adherence in Pregnant and Postpartum Women in Uganda: A Randomized Controlled Trial	RCT	Randomized Controlled Trial	central Uganda	an intervention aimed at improving adherence to antiretroviral therapy (ART) among pregnant and postpartum women living with HIV (PPWLH).	n June 2015 and January 2016	12	165	pregnant, between 12 and 26 weeks of gestation, 18 years of age or older, receiving integrated ANC/ART services at one of the study hospitals, and initiating ART for the frst time	Pregnant Women (Antenatal period)	Client	Communication messages/materials, Training and counselling	Education and persuasion	text reminders generated by real time-enabled electronic monitors and data-informed counseling through 3 months postpartum (PPM3)	No	N/A	Standard care	Not mentioned	N/A	Composite Maternal Health Outcome	The primary outcome was the proportion of participants achieving≥95% adherence during the fnal 30 days of the intervention period. Secondary adherence outcomes encompassed≥95% adherence over the entire intervention period and pre- and post-delivery periods separately	HIV in pregnancy	Adherence	N/A	Intention-to-treat (ITT) analysis and a secondary per protocol (PP) analysis	No	adherence declines after delivery, and no efect on disease progression (CD4-cell count, viral load),
2022-06-01 23:51:18	804	Shiferaw 2016	Ethiopia	The Effects of a Locally Developed mHealth Intervention on Delivery and Postnatal Care Utilization; A Prospective Controlled Evaluation among Health Centres in Ethiopia.	QE	non-randomized controlled study	Amhara region, Ethiopia	to determine whether an mHealth intervention and training of health providers on client centered care, can improve maternity service utilization specifically repeat ANC attendance, institutional delivery, and PNC service utilization compared to the conventional approach.	July to December 2014	6	1970	Health workers providing maternal and child health care, women during pregnancy	Healthcare workers	Mixed target	Communication messages/materials, mHealth Intervention	Education and persuasion	Reminders for subsequent visits of clients to health workers, Educational messages, Decision support to health workers, The Report Module	Not mentioned	N/A	conventional approach	Not mentioned	N/A	Composite Maternal Health Outcome	percentage of women who had at least 4 ANC visits percentage of women with Institutional delivery percentage of women who had the first PNC visit within 6 hours of delivery	Institutional delivery	Positive	N/A	compared the baseline and follow-up characteristics of antenatal care clients in the intervention and control health centers using X2 tests. We ran logistic regression models with intervention status as primary independent variable and the primary outcomes (having 4 ANC visits, Institutional delivery and PNC visit within 6 hours of delivery) as dependent variables, with age, residence and parity …	Yes	Women who had their ANC visit in the intervention health centers were significantly more likely to deliver their baby in the same health center compared to the control group (43.1% versus 28.4%; Adjusted Odds Ratio (AOR): 1.98 (95%CI 1.53–2.55)). A significantly higher percentage of women who had ANC in the intervention group had PNC in the same health center compared to the control health center…
2022-09-14 14:30:09	18457	Smith 2022	Zambia	Promoting respectful maternity care using a behavioral design approach in Zambia: results from a mixed-methods evaluation	QE	Quasi experimental	Chipata District, Eastern Province, Zambia (10 urban and rural facilities)	to understand the efects of a behaviorally informed intervention on the provision of respectful maternity care.	October 2019 through December 2019.	3	10 facilities	Health workers and postpartum mothers	Multiple stakeholders	Mixed target	Communication messages/materials, Training and counselling, Advocacy	Environmental restructuring	5-component solution package( BETTER pain management toolkit, Feedback box, Provider–client promise, Fresh start funds, Refection workshop)	Yes	Theory of change	No intervention	Not mentioned	N/A	Composite Maternal Health Outcome	Provider and client outcomes	disrespectful and abusive behavior	Respect	disrespectful and abusive behavior	Descriptive, regression (difference in difference)	Yes	clients at implementation facilities were less likely to experience disrespect and abuse compared to clients at comparison facilities (ß=−0.15 p=0.01). Clients at intervention facilities were more likely to request pain management compared to clients at comp
2022-09-14 14:47:57	18460	Somji 2022	Kenya	“Taking care of your pregnancy”: a mixed-methods study of group antenatal care in Kakamega County, Kenya	QE	pre-post quasi-experimental design	six health facilities in Kakamega County, Kenya.	to assess the efects of GANC on women’s experience of care and practice of healthy behaviors in pregnancy.	April 2018 to March 2019	12	1652 women assigned to 162 GANC cohorts	Members of the Lea Mimba Pregnancy groups	Pregnant Women (Antenatal period)	Client	Training and counselling, Peer education/support	Education and modelling	group antenatal care	No	N/A	N/A	N/A	N/A	Composite Maternal Health Outcome	Adoption of healthy behaviors	Adoption of healthy behaviors	Healthy behaviours	Adoption of healthy behaviors	Mixed methods	No	No changes were seen in knowledge of positive behaviors, empowerment, self-efficacy, and several aspects related to women’s experience of care and adoption of healthy behavior constructs
2022-09-14 15:00:53	13688	Tomedi 2015	Kenya	From home deliveries to health care facilities: establishing a traditional birth attendant referral program in Kenya	QE	non-randomized controlled trial	TBAs from the area surrounding the Kisiiki healthcare facility in Yatta sub-county	to investigate if women’s exposure to TBA referrals and a community education program changed their medical facility/SBA-seeking behavior for delivery	m July of 2011 through September 2013,	26	38	Traditional birth attendants	Traditional birth attendants	Client	Training and counselling	Education and restriction	to educate or inform their clients about the potential complications that can occur for the mother and newborn at the time of delivery (with examples solicited from experienced TBAs), and why it is important to deliver at a health facility that can handle the complications or provide transport to a higher level of care (e.g. blood transfusion, C-section). Enrolled TBAs were told that they would b…	Not mentioned	N/A	28 rural dispensaries and health centers within the Yatta sub-county that did not participate in the TBA referral program.	N/A	N?A	Composite Maternal Health Outcome	medical facility/SBA-seeking behavior for delivery.	Delivery at a health facility	Care seeking	The SBA rate was calculated as a percentage of the prenatal care (PNC) patients who delivered at the facility, with the denominator being the number of first visit prenatal care patients and the numerator being the number of deliveries at the facility	Descriptive	Yes	percentage of SBA deliveries at the intervention health facility significantly increased compared to control health facilities when TBAs educated women about the need to deliver with a SBA and when TBAs received a stipend for bringing women to local health facilities to deliver.
2022-06-02 00:11:30	596	Turan 2018	Kenya	Development and Piloting of a Home-Based Couples Intervention During Pregnancy and Postpartum in Southwestern Kenya.	RCT	randomised trial	Southwestern Kenya	to promote couple collaboration in health during pregnancy and postpartum in southwestern Kenya.	2014–2017	36	127	both partners of a pregnant couple	Pregnant Women and their partners	Client	Training and counselling	Education	lay health workers conducted couple home visits, including health education, couple relationship and communication skills, and offers of couple HIV testing and counseling (CHTC) services	Yes	Lewis et al.’s Interdependence Model of Health Behaviour Change	Standard carel	Not mentioned		Single Maternal Health Outcome	Enhancement of prevention of mother to child transmission	HIV	Healthy behaviours		Baseline characteristics and health behaviors were examined by study arm using t-tests, chi-square tests, and regression analyses.	Yes	This pilot study revealed that a home-based couples intervention for pregnant women and male partners is acceptable, feasible, and has the potential to enhance CHTC and perinatal health behaviors, leading to improved health outcomes
2022-09-14 15:19:12	13704	Villadsen 2015	Ethiopia	Antenatal care strengthening for improved quality of care in Jimma, Ethiopia: an effectiveness study	QE	participatory and explorative study	Health facilities in Jimma and Serbo town	to design a participatory antenatal care (ANC) strengthening intervention and assess the implementation process and effectiveness on quality of ANC in Jimma, Ethiopia	July 2009 to April 2010	9	Not stated	Providers and patients	Multiple stakeholders	Client	Communication messages/materials, Training and counselling	Environmental restructuring	trainings, supervisions, equipment, development of health education material, and adaption of guidelines.	No	N/A	N/A	N/A	N/A	Composite Maternal Health Outcome	Adoption of healthy behaviours during pregnancy and after childbirth	Maternal behaviors	Healthy behaviours	N/A	Descriptive and regression	No	s no effect of intervention on conduct of health professionals. The effect of intervention on various outcomes was significantly modified by maternal education
2022-06-02 00:27:27	794	Villadsen 2016	Ethiopia	Antenatal care strengthening for improved health behaviours in Jimma, Ethiopia, 2009-2011: An effectiveness study.	QE	Quasi- experimental	South-western Ethiopia at two health centres, one hospital in Jimma town, and one health centre in Serbo town (17 km from Jimma).	to analyse if these changes at facility level translated into improved health behaviours (breast feeding practices) and health care seeking (number of ANC visits, health facility delivery, preventive infant health check, infant immunisation) of the women and to illuminate how the different socioeconomic groups responded to the intervention.	2009 - 2011	24	3619	antenatal care attendees	Pregnant Women (Antenatal period)	Client	Communication messages/materials, Training and counselling	Environmental restructuring	trainings, supervisions, equipment, health education material, and adaption of guidelines.	Not mentioned	N/A	no intervention	N/A	N/A	Composite Maternal Health Outcome	change in health behaviours (number of antenatal visits, health facility delivery, breast feeding, preventive infant health check, and infant immunisation)	Antenatal care	Health behaviours and care seeking	comparing the change in health behaviours (number of antenatal visits, health facility delivery, breast feeding, preventive infant health check, and infant immunisation) from before to after the intervention period at intervention sites, relative to control sites	logistic mixed effect regression.	Equivocal	There were positive effects of the intervention on breast feeding practices (OR 3.0, 95% CI: 1.4; 3.6) and preventive infant health check (OR 2.4, 95% CI: 1.5; 3.5). There was no effect on infant immunisation coverage and negative effect on number of antenatal visits. The effect on various outcomes was modified by maternal education, and results indicate increased health facility delivery (OR 2.4…
2022-06-02 00:40:31	853	ZamaweCOF 2016	Malawi	The impact of a community driven mass media campaign on the utilisation of maternal health care services in rural Malawi.	QE	Quasi -experimental Cross-sectional study	Rural Malawi	to examine the impact of a community driven mass media campaign called Phukusi la Moyo (tips of life) on the utilisation of maternal health care services.	2009 to 2011	24	3825	Women of reproductive age (15–49 years) who gave birth or fell pregnant at least 12 months after the implementation of the PLM campaign were the target population of this study	Women of reproductive age	Client	Mass media campaign	Education and persuasion	The groups agreed to lobby for a maternal health education program to be aired on thedistrict’s community radio station called “Mudziwanthu” (our community). Following that, a weekly radio program called “Phukusi la Moyo” (tips of life) was born.	Not mentioned	N/A	No exposure to mass media campaign	N/A	N/A	Single Maternal Health Outcome	Utilisation of maternal health services	Utilisation of maternal health services	Health behaviours	Using contraceptives, Sleeping under mosquito bed nets, utilising antenatal care services, utilising postnatal care services	multivariable logistic regression model.	Yes	Women exposed to a community driven mass media campaign in rural Malawi were more likely to utilise maternal health care services than their unexposed counterparts. Since, the use of maternal health care services reduces the risk of maternal morbidity and mortality, community-led mass media could play a significant role towards improving maternal health outcomes in low-and-middle-income countries…
