# Supplementary material for: A systematic review of behaviour change interventions to improve maternal health outcomes in sub-Saharan Africa
Source: PLOS Glob Public Health. 2024 Feb 20;4(2):e0002950. doi: 10.1371/journal.pgph.0002950 (PMC10878526; doi:10.1371/journal.pgph.0002950)
Supplement: S2 Data — (XLSX) [file pgph.0002950.s002.xlsx]

## Sheet: Analysis and coding
Article (First author, year)	Action	Action code	Actor	Actor code	Context	Context code	Target description	Target code	Target	Time	Behaviour change strategy
Abuogi 2022	Retention in care and adherence to treatment	Adherence	Healthcare workers and community mentor mothers	HCW	Randomisation at the facility level, intervention at the individual patient level	F	Women with HIV	W	Client	Antenatal	Education, enablement, persuasion
Abuya 2015	Reduction in disrespectful and abusive behaviours	Respect	Trained nurses and midwives	HCW	Health facility and community	F&C	Care providers	HCW	Provider	Intrapartum	Training, persuasion
Ahrari 2006	Healthy diet and lifestyle	Diet and lifestyle	Trained volunteers, positively deviant mothers, and their mothers in law	Mixed	Community	C	Women at risk of delivering low birth weight infants	W	Client	Antenatal	Education, enablement, persuasion
Akor 2019	Negative behaviour, e.g., abuse, apathy, neglect, lack of emotional support	Attitude	Counsellors	HCW	Health facility (antenatal clinic)	F	Pregnant intimate partner violence victims	W	Client	Antenatal	Enablement, training
Balami 2019	Malaria preventive behaviours	Preventive behaviours	Facilitator (unspecified)	Unspecified	Antenatal clinic	F	Antenatal attendees	W	Client	Antenatal	Education
Balami 2021	Preventive behaviour	Preventive behaviours	Midwife	HCW	Health facility	F	Pregnant women	W	Client	Antenatal	Education
Bolan 2018	Self-confidence in managing basic obstetric emergencies	Confidence	Government and International partners	Partners	Health facility	F	Medical doctors (MDs), nurses, and midwives	HCW	Provider	Intrapartum, postnatal	Training, education
Cao 2021	Violent/controlling behaviour	Violence	Lay counsellors supervised by community health officers and NGO field staff	Mixed	Community	C	Pregnant women and their partners	W/P	Client	Antenatal	Education, enablement
Cohen 2017	Care seeking behaviour	Care seeking	Unclear	Unspecified	Community	C	Pregnant women	W	Client	Antenatal	Incentivisation
Demilew 2020	Nutritional/dietary behaviour	Diet and nutrition	Trained counsellors	HCW	Community	C	Pregnant women	W	Client	Antenatal	Enablement, education, persuasion
deVries 2015	Drinking behaviour	Alcoholism	Field staff (social workers and nurses)	HCW	Community health clinics	C	Pregnant women	W	Client	Antenatal	Education, training
Diddana 2018	Dietary behaviours	Diet	Trained community health volunteers/health extension workers	HCW	Community	C	Pregnant women	W	Client	Antenatal	Education
Doyle 2018	Male engagement	Male involvement	Community volunteers (local fathers), local nurses and police officers	Mixed	Community at local schools and administrative offices	C	Pregnant women and their partners	W/P	Client	Antenatal	Education, training, persuasion, modelling
Everett-Murphy 2010	Smoking behaviour	Smoking	Midwives and peer counsellors	HCW	Health facility	F	Pregnant women	W	Client	Antenatal	Education, enablement, persuasion
Fayorsey 2019	Adherence	Adherence	Trained and mentored lay counsellors “Mama mshauri”	HCW	Health facility	F	HIV positive pregnant women	W	Client	Antenatal	Education, persuasion
Futterman 2010	Adherence behaviours	Adherence	Mentor mothers	HCW	Health facility	F	Pregnant women	W	Client	Antenatal	Education, training
Hackett 2018	Health seeking behaviour of pregnant women	Care seeking	World vision	Partners	Community	C	Community health workers	HCW	Provider	Antenatal	Persuasion, enablement
Jones 2013	Sexual risk behaviour	Sexual risk behaviours	Gender-matched, trained HIV counsellors	HCW	Health facility	F	Pregnant women and their partners	W/P	Client	Antenatal	Training, enablement
Jones 2020	Care seeking behaviour	Care seeking	Obstetrician and research assistant	HCW	Health facility and community	F&C	Postnatal women	W	Client	Postnatal	Education, persuasion
Kamau 2019	Sexual risk behaviour	Sexual risk behaviours	Gender matched HIV counsellors	HCW	Health facility	F	Pregnant women and their partners	W/P	Client	Antenatal	Education
Katenga-Kaunda 2021	Nutrition behaviour	Nutrition	Trained lay counsellors	HCW	Community	C	Pregnant women	W	Client	Antenatal	Education, enablement, modelling
Kim 2021	Cognitive behaviors towards maternal depression	Cognition	Lay counsellors and community health volunteers	HCW	Health facility and community (home)	F&C	Pregnant women	W	Client	Antenatal	Education, persuasion
Kinuthia 2021	Clinic attendance and ART adherence	Adherence	Study nurses	HCW	Health facility	F	Pregnant and postpartum women	W	Client	Antenatal, postnatal	Persuasion
Kujawski 2017	Respectful maternity care	Respect	Local community and health system stakeholders	HCW	Health facility and community	F&C	Local community and health system stakeholders	MS	Mixed target	Postpartum	Environmental restructuring
Lau 2014	Health seeking behaviour	Care seeking	Obstetricians, midwives, and health promoters	HCW	Health facility	F	Pregnant women	W	Client	Antenatal	Education
Lewycka 2013	Care seeking behaviour	Care seeking	Women’s groups and trained volunteer peer counsellors	HCW	Community	C	Pregnant women	W	Client	Antenatal, postnatal	Education, enablement, modelling
Lori 2017	Healthy behaviours during pregnancy	Healthy behaviours	Skilled care provider	HCW	Health facility	F	Pregnant women	W	Client	Antenatal	Education
Lund 2012	Skilled delivery attendance	Delivery attendance	Trained research assistants	Research assistants	Health facility	F&C	Pregnant women	W	Client	Antenatal, postnatal	Education, persuasion, environmental restructuring
Maldonado 2020	Healthy behaviours during pregnancy and puerperium	Healthy behaviours	Community health volunteers supervised by Community health extension workers	HCW	Health facility and community	F&C	Pregnant women	W	Client	Antenatal, postnatal	Education, persuasion
Maldonado 2020	Positive maternal behaviours (facility delivery,antenatal clinic attendance, facilitate CHV postpartum visit at home	Positive behaviours	Community health volunteers (CHV)	HCW	Health facility and community	F&C	Pregnant women	W	Client	Antenatal, postnatal	Training, enablement, incentivisation
Matseke 2013	Safety behaviours	Safety	Trained community workers	HCW	Health facility	F	Pregnant women	W	Client	Antenatal	Training
McConnell 2016	Care seeking behaviours	Care seeking	Community Health workers	HCW	Community	C	Postnatal women	W	Client	Postnatal	Training
McConnell 2018	Health behaviours (appointment attendance and medication adherence)	Adherence	Trained enumerators	Research assistants	Community	C	Pregnant and Postnatal women	W	Client	Antenatal, postnatal	Incentivisation
Merriel 2021	Respectful behaviour amongst colleagues	Respect	Facilitators	Research assistants	Health facility	F&C	Maternity health workers	HCW	Provider	Antenatal, intrapartum, postnatal	Enablement
Metwally 2020	Care seeking behaviours	Care seeking	Trained health workers	HCW	Health facility and Community	F&C	Pregnant women	W	Client	Antenatal, intrapartum, postnatal	Education
Moore 2020	confidence, teamwork and communication	Teamwork behaviours	Government, Professional society and international NGO	Partners	Health facility	F	Anaesthesia providers	HCW	Provider	Intrapartum	Education
Moshi 2021	Positive Behaviors towards Birth Preparedness	Positive behaviours	Village health workers	HCW	Community	C	Expecting couples	W/P	Client	Antenatal, intrapartum	Education, enablement
Oka 2022	Self-care behaviors for safer childbirth	Self care	Midwives and nurse-midwives	HCW	Health facility	F	Prenatal mothers	W	Client	Antenatal	Training
Omer 2020	Healthy behaviours	Healthy behaviours	Trainers, Health information and communication programme officer, nutrition expert.	HCW	Health facility	F	Health-care providers working in ANC units	HCW	Provider	Antenatal	Education, enablement
Onono 2021	Adherence and retention	Adherence	Community mentor mothers (CMMs)	Women	Health facility and Community	F&C	Pregnant women on ART	W	Client	Antenatal, intrapartum, postpartum	Modelling, persuasion
Oosthuizen 2019	Respectful obstetric care	Respect	District clinical specialist team (multiprofessional healthcare workers)	HCW	Health facility	F	Midwives	HCW	Provider	Intrapartum	Training, Environmental restructuring
Ratcliffe 2016	Respectful maternity care	Respect	Multiple stakeholders	MS	Health facility	F	Multiple stakeholders	MS	Mixed target	Antenatal, intrapartum, postnatal	Training, education
Saaka 2017	Safe healthcare seeking behaviour	Safe behaviours	Council of Champions (CoCs) made up of key community leaders	Champions	Community	C	Women of reproductive age	W	Client	Antenatal, intrapartum, postnatal	Education, enablement, training, persuasion
Sabin 2022	Adherence	Adherence	Trained clinic counselor	HCW	Health facility and Community	F&C	Pregnant women on ART	W	Client	Antenatal, postnatal	Environmental restructuring, persuasion
Shiferaw 2016	Positive behaviours	Positive	Nurses and health officers	HCW	Health facility and Community	F&C	Pregnant women and healthcare workers	MS	Mixed target	Antenatal, postnatal	Environmental restructuring, education, persuasion
Smith 2022	Respectful maternity care	Respect	Multiple stakeholders	MS	Health facility	F	Multiple stakeholders	MS	Mixed target	Antenatal, intrapartum, postnatal	Environmental restructuring, incentivisation
Somji 2022	Pregnancy related healthy behaviours	Healthy behaviours	Nurses, Midwives, community health volunteers	HCW	Health facility and community	F&C	Pregnant women organised into groups (Lea mimba clubs)	W	Client	Antenatal, intrapartum, postnatal	Training, education, modelling
Tomedi 2015	Medical facility/SBA-seeking behavior for delivery	Care seeking	Traditional birth attendants	HCW	Community	C	Pregnant women	W	Client	Antenatal, intraprtum	Education, restriction, incentivisation
Turan 2018	Perinatal health behaviours	Healthy behaviours	Trained lay health workers	HCW	Community	C	Pregnant women and their partners	W/P	Client	Antenatal, postnatal	Training, persuasion
Villadsen 2015	Healthy behaviours during pregnancy and after delivery	Healthy behaviours	Healthcare workers	HCW	Health facilities	F	Pregnant women	W	Client	Antenatal, postnatal	Environmental restructuring, education, training
Villadsen 2016	Health behaviours and care-seeking	Health behaviours and care seeking	ANC attendants, traditional birth attendants	HCW	Health facilities	F	Pregnant and postpartum women	W	Client	Antenatal, postnatal	Environmental restructuring, education, training
Zamawe 2016	Maternal health behaviours	Health behaviours	Trained local research assistants	Research assistants	Community	C	Women of reproductive age	W	Client	Antenatal, postnatal	Education, modelling, persuasion
