# Supplementary material for: A systematic review of behaviour change interventions to improve maternal health outcomes in sub-Saharan Africa
Source: PLOS Glob Public Health. 2024 Feb 20;4(2):e0002950. doi: 10.1371/journal.pgph.0002950 (PMC10878526; doi:10.1371/journal.pgph.0002950)
Supplement: S3 Data — (XLSX) [file pgph.0002950.s003.xlsx]

## Sheet: Risk of bias
Study	Random.sequence.generation.	Allocation.concealment.	Blinding.of.participants.and.personnel.	Blinding.of.outcome.assessment	Incomplete.outcome.data	Selective.reporting.	Other.sources.of.bias.	Overall
Abuogi 2022	Low	Unclear	High	High	Low	Low	Low	Low
Akor 2019	Low	High	High	Unclear	Unclear	Unclear	Low	High
Balami 2019	Low	Low	Low	Low	Low	Low	Low	Low
Balami 2021	Low	Low	High	Low	Low	Low	Low	Low
Bolan 2018	Low	Unclear	High	High	Low	Unclear	Low	High
Cao 2021	Unclear	Unclear	High	High	Unclear	Unclear	Low	Unclear
Cohen 2017	Low	Unclear	Unclear	Unclear	Low	Unclear	Low	Unclear
Demilew 2020	Low	High	Low	Low	Unclear	Unclear	Low	Low
Diddana 2018	Unclear	Unclear	Unclear	Unclear	Unclear	Unclear	Low	Unclear
Doyle 2018	Low	High	High	High	Low	Low	Low	Low
Fayorsey 2019	Low	High	High	High	Low	Low	Low	Low
Hackett 2018	Unclear	Unclear	Unclear	Unclear	Low	Low	Low	Unclear
Jones 2013	Low	Unclear	Unclear	Unclear	Unclear	Unclear	Low	Unclear
Jones 2020	Low	Low	High	High	High	Unclear	Low	High
Katenga-Kaunda 2021	Unclear	Unclear	Unclear	Unclear	Unclear	Unclear	Low	Unclear
Kinuthia 2021	Low	Low	High	High	Low	Low	Low	Low
Lau 2014	High	High	High	High	Low	Low	Low	High
Lewycka 2013	Low	High	Unclear	Low	Low	Low	Low	Low
Lund 2012	Low	High	Unclear	Unclear	Low	Low	Low	Low
Maldonado 2020rct	Low	Unclear	High	Low	Low	Low	Low	Low
McConnell 2016	Low	Unclear	High	Unclear	Unclear	Low	Low	Unclear
McConnell 2018	Unclear	Unclear	Unclear	Unclear	Unclear	Unclear	Low	Unclear
Omer 2020	Low	Unclear	Unclear	Unclear	Low	Unclear	Low	Unclear
Onono 2021	Low	Unclear	Unclear	Unclear	Low	Unclear	Low	Unclear
Sabin 2022	Low	Unclear	High	High	Unclear	Low	Low	Unclear
Turan 2018	Unclear	Unclear	Unclear	Unclear	Low	Unclear	Low	Unclear
Abuya 2015	High	High	High	High	High	Low	Low	High
Ahrari 2006	High	High	High	High	Unclear	Low	Low	High
deVries 2015	High	High	High	High	Unclear	Low	Low	High
Everett-Murphy 2010	High	High	High	High	Low	Low	Low	High
Futterman 2010	High	High	High	High	Low	Low	Low	High
Kamau 2019	High	High	High	High	Low	Low	Low	High
Kim 2021	High	High	High	High	Low	Low	Low	High
Kujawski 2017	High	High	High	High	Unclear	Low	Low	High
Lori 2017	High	High	High	High	Low	Low	Low	High
Maldonado 2020qe	High	High	High	High	Unclear	Low	Low	High
Matseke 2013	High	High	High	High	Low	Low	Low	High
Merriel 2021	High	High	High	High	Unclear	Low	Low	High
Metwally 2020	High	High	High	High	Unclear	Low	Low	High
Moore 2020	High	High	High	High	Unclear	Low	Low	High
Moshi 2021	High	High	High	High	Unclear	Low	Low	High
Oka 2022	High	High	High	High	Unclear	Low	Low	High
Oosthuizen 2019	High	High	High	High	Unclear	Low	Low	High
Ratcliffe 2016	High	High	High	High	Unclear	Low	Low	High
Saaka 2017	High	High	High	High	Unclear	Low	Low	High
Shiferaw 2016	High	High	High	High	Unclear	Low	Low	High
Smith 2022	High	High	High	High	Unclear	Low	Low	High
Somji 2022	High	High	High	High	Unclear	Low	Low	High
Tomedi 2015	High	High	High	High	Low	Low	Low	High
Villadsen 2015	High	High	High	High	Unclear	Low	Low	High
Villadsen 2016	High	High	High	High	Unclear	Low	Low	High
Zamawe 2016	High	High	High	High	Unclear	Low	Low	High
