# Supplementary material for: A systematic review of behaviour change interventions to improve maternal health outcomes in sub-Saharan Africa
Source: PLOS Glob Public Health. 2024 Feb 20;4(2):e0002950. doi: 10.1371/journal.pgph.0002950 (PMC10878526; doi:10.1371/journal.pgph.0002950)
Supplement: S2 Table — (XLSX) [file pgph.0002950.s005.xlsx]

## Sheet: QA
Quality Assessment for RCTS
Timestamp	Reviewer	Covidence ID	Date	Author and year	1. Was true randomization used for assignment of participants to treatment groups?	2. Was allocation to treatment groups concealed?	3. Were treatment groups similar at the baseline?	4. Were participants blind to treatment assignment?	5. Were those delivering treatment blind to treatment assignment?	6. Were outcomes assessors blind to treatment assignment?	7. Were treatment groups treated identically other than the intervention of interest?	8. Was follow up complete and if not, were differences between groups in terms of their follow up adequately described and analyzed?	9. Were participants analyzed in the groups to which they were randomized?	10. Were outcomes measured in the same way for treatment groups?	11. Were outcomes measured in a reliable way?	12. Was appropriate statistical analysis used?	13. Was the trial design appropriate, and any deviations from the standard RCT design (individual randomization, parallel groups) accounted for in the conduct and analysis of the trial?	Overall Score ( 1 for each with a maximum score of 13)	Percentage Score
2022-06-18 18:46:20	Consensus	5640	2022-06-18	Abuogi 2022	Yes	Unclear	Yes	No	No	No	Yes	Yes	Yes	Yes	Yes	Yes	Yes	9	0.692308
2022-06-18 19:29:02	Consensus	8455	2022-06-18	Akor 2019	Yes	No	Yes	No	Yes	Unclear	Unclear	Unclear	Unclear	Yes	Yes	Yes	Yes	7	0.538462
2022-09-05 20:12:02	Consensus	15491	2022-09-05	Balami 2019	Yes	Yes	Yes	Yes	Yes	Yes	Yes	Yes	Yes	Yes	Yes	Yes	Yes	13	1
2022-06-18 19:37:09	Consensus	173	2022-06-18	Balami 2021	Yes	Yes	Yes	Yes	No	Yes	Yes	Yes	Yes	Yes	Yes	Yes	Yes	12	0.923077
2022-09-05 20:21:53	Consensus	14859	2022-09-05	Bolan 2018	Yes	Unclear	No	No	No	No	Yes	Yes	Unclear	Yes	Yes	Yes	Yes	7	0.538462
2022-09-05 14:05:51	Consensus	8494	2022-09-05	Cao 2021	Unclear	Unclear	Yes	No	No	No	Yes	Unclear	Unclear	Yes	Yes	Yes	Yes	6	0.461538
2022-06-18 19:45:49	Consensus	647	2022-06-18	Cohen 2017	Yes	Unclear	Unclear	Unclear	Unclear	Unclear	Unclear	Yes	Unclear	Yes	Yes	Yes	Yes	6	0.461538
2022-06-18 20:42:47	Consensus	294	2022-06-18	Demilew 2020	Yes	No	Yes	Yes	Yes	Yes	Yes	Unclear	Unclear	Yes	Yes	Yes	Yes	10	0.769231
2022-09-08 09:34:48	Consensus	14924	2022-09-08	Diddana 2018	Unclear	Unclear	Yes	Unclear	Unclear	Unclear	Yes	Unclear	Unclear	Yes	Yes	Yes	Yes	6	0.461538
2022-06-18 20:47:55	Consensus	3477	2022-06-18	Doyle 2018	Yes	No	Yes	No	No	No	Yes	Yes	Yes	Yes	Yes	Yes	Yes	9	0.692308
2022-09-08 09:38:39	Consensus	10017	2022-09-08	Fayorsey 2019	Yes	No	Yes	No	No	No	Yes	Yes	Yes	Yes	Yes	Yes	Yes	9	0.692308
2022-09-08 09:43:38	Consensus	14993	2022-09-08	Hackett 2018	Unclear	Unclear	Unclear	Unclear	Unclear	Unclear	Yes	Yes	Yes	Yes	Yes	Yes	Yes	7	0.538462
2022-09-08 09:51:43	Consensus	12732	2022-09-08	Jones 2013	Yes	Unclear	Unclear	Unclear	Unclear	Unclear	Yes	Unclear	Unclear	Yes	Yes	Yes	Unclear	5	0.384615
2022-06-18 20:53:06	Consensus	225	2022-06-18	Jones 2020	Yes	Yes	Yes	No	No	No	Yes	No	Unclear	Yes	Yes	Yes	Yes	8	0.615385
2022-06-18 20:57:58	Consensus	6377	2022-06-18	Katenga-Kaunda 2021	Unclear	Unclear	Yes	Unclear	Unclear	Unclear	Unclear	Unclear	Unclear	Yes	Yes	Yes	Yes	5	0.384615
2022-09-08 10:10:19	Consensus	10548	2022-09-08	Kinuthia 2021	Yes	Yes	Yes	No	No	No	Yes	Yes	Yes	Yes	Yes	Yes	Yes	10	0.769231
2022-06-18 22:04:42	Consensus	997	2022-06-18	Lau 2014	No	No	Yes	No	No	No	No	Yes	Yes	Yes	Yes	Yes	No	6	0.461538
2022-06-18 21:05:26	Consensus	1102	2022-07-18	Lewycka 2013	Yes	No	Yes	Unclear	Unclear	Yes	Yes	Yes	Yes	Yes	Yes	Yes	Yes	10	0.769231
2022-06-18 21:09:38	Consensus	6551	2022-06-18	Lund 2012	Yes	No	Yes	Unclear	Unclear	Unclear	Yes	Yes	Yes	Yes	Yes	Yes	Yes	9	0.692308
2022-09-08 10:27:56	Consensus	16637	2022-09-08	Maldonado 2020	Yes	Unclear	Yes	No	Yes	Yes	Yes	Yes	Yes	Yes	Yes	Yes	Yes	11	0.846154
2022-06-18 21:15:27	Consensus	812	2022-06-18	McConnell 2016	Yes	Unclear	Yes	No	No	Unclear	Yes	Unclear	Yes	Yes	Yes	Yes	Yes	8	0.615385
2022-06-18 21:21:29	Consensus	528	2022-06-18	McConnell 2018	Unclear	Unclear	Yes	Unclear	Unclear	Unclear	Yes	Unclear	Unclear	Yes	Yes	Yes	Yes	6	0.461538
2022-09-08 11:37:31	Consensus	16764	2022-09-08	Omer 2020	Yes	Unclear	Yes	Unclear	Unclear	Unclear	Yes	Yes	Unclear	Yes	Yes	Yes	Unclear	7	0.538462
2022-09-08 11:41:46	Consensus	17644	2022-09-08	Onono 2021	Yes	Unclear	No	Unclear	Unclear	Unclear	Yes	Yes	Unclear	Yes	Yes	Yes	Unclear	6	0.461538
2022-09-08 11:56:30	Consensus	10824	2022-09-08	Sabin 2022	Yes	Unclear	Yes	No	No	No	Yes	Unclear	Yes	Yes	Yes	Yes	No	7	0.538462
2022-06-18 21:26:39	Consensus	596	2022-06-18	Turan 2018	Unclear	Unclear	Yes	Unclear	Unclear	Unclear	Unclear	Yes	Unclear	Yes	Yes	Yes	Yes	6	0.461538
Quality Assessment for Quasi-Experimental Studies
Timestamp	Reviewer	Covidence ID	Date	Author and year	1. Is it clear in the study what is the ‘cause’ and what is the ‘effect’ (i.e. there is no confusion about which variable comes first)?	2. Were the participants included in any comparisons similar?	3. Were the participants included in any comparisons receiving similar treatment/care, other than the exposure or intervention of interest?	4. Was there a control group?	5. Were there multiple measurements of the outcome both pre and post the intervention/exposure?	6. Was follow up complete and if not, were differences between groups in terms of their follow up adequately described and analyzed?	7. Were the outcomes of participants included in any comparisons measured in the same way?	8. Were outcomes measured in a reliable way?	9. Was appropriate statistical analysis used?	Overall Score ( 1 for each with a maximum score of 9)	Percentage score
2022-09-05 13:48:43	Consensus	8488	2022-09-05	Abuya 2015	Yes	No	No	No	No	No	Yes	Yes	Yes	4	0.444444
2022-09-05 13:47:12	Consensus	1420	2022-09-05	Ahrari 2006	Yes	No	Yes	Yes	Yes	Unclear	Yes	Yes	Yes	7	0.777778
2022-09-06 14:25:21	Consensus	9388	2022-09-06	deVries 2015	Yes	Unclear	Yes	No	Yes	Unclear	NA	Yes	Yes	5	0.555556
2022-06-18 21:59:38	Consensus	1303	2022-06-18	Everett-Murphy 2010	Yes	Yes	Yes	Yes	Unclear	Yes	Yes	Yes	Yes	8	0.888889
2022-09-05 13:49:58	Consensus	8475	2022-09-05	Futterman 2010	Yes	Yes	Yes	Yes	No	Yes	Yes	Yes	Yes	8	0.888889
2022-09-08 09:54:31	Consensus	15731	2022-09-08	Kamau 2019	Yes	No	Yes	Yes	Yes	Yes	Yes	Yes	Yes	8	0.888889
2022-09-08 10:05:07	Consensus	17407	2022-09-08	Kim 2021	Yes	Unclear	Yes	Yes	Yes	Yes	Yes	Yes	Yes	8	0.888889
2022-09-08 10:23:21	Consensus	14497	2022-09-08	Kujawski 2017	Yes	No	Yes	Yes	Yes	Unclear	Yes	Yes	Yes	7	0.777778
2022-06-18 22:08:32	Consensus	685	2022-06-18	Lori 2017	Yes	Yes	Yes	Unclear	Unclear	Yes	Yes	Yes	Yes	7	0.777778
2022-06-18 22:11:37	Consensus	288	2022-06-18	Maldonado 2020	Yes	No	Yes	Yes	Unclear	Unclear	Yes	Yes	Yes	6	0.666667
2022-06-18 22:15:18	Consensus	8456	2022-06-18	Matseke 2013	Yes	Unclear	Unclear	No	Unclear	Yes	Yes	Yes	Yes	5	0.555556
2022-09-08 10:37:33	Consensus	17525	2022-09-08	Merriel 2021	Yes	No	No	No	Yes	Unclear	Yes	Yes	Yes	5	0.555556
2022-06-18 22:24:00	Consensus	267	2022-06-18	Metwally 2020	Yes	Unclear	Unclear	No	Unclear	Unclear	Unclear	Yes	Yes	3	0.333333
2022-09-08 10:42:32	Consensus	16686	2022-09-08	Moore 2020	Unclear	Unclear	NA	No	Yes	Unclear	Yes	Yes	Yes	4	0.444444
2022-09-08 10:50:29	Consensus	17551	2022-09-08	Moshi 2021	Yes	No	No	Yes	Yes	Unclear	Yes	Yes	Yes	7	0.777778
2022-09-08 11:27:30	Consensus	18376	2022-09-08	Oka 2022	Yes	Yes	Yes	Yes	Yes	Unclear	Yes	Yes	Yes	8	0.888889
2022-09-08 11:47:26	Consensus	15965	2022-09-08	Oosthuizen 2019	Unclear	NA	Unclear	Yes	Yes	Unclear	Yes	Yes	Yes	5	0.555556
2022-09-08 11:50:25	Consensus	14109	2022-09-08	Ratcliffe 2016	Unclear	NA	NA	No	Yes	Unclear	Yes	Yes	Yes	4	0.444444
2022-09-08 11:53:15	Consensus	14682	2022-09-08	Saaka 2017	Yes	Unclear	Yes	Yes	Yes	Unclear	Yes	Yes	Yes	7	0.777778
2022-06-18 22:27:34	Consensus	804	2022-06-18	Shiferaw 2016	Yes	No	Yes	Yes	Yes	Unclear	Yes	Yes	Yes	7	0.777778
2022-09-08 12:00:36	Consensus	18457	2022-09-08	Smith 2022	Yes	NA	Yes	Yes	Yes	Unclear	Yes	Yes	Yes	7	0.777778
2022-09-08 12:03:33	Consensus	18460	2022-09-08	Somji 2022	Unclear	NA	NA	No	Yes	Unclear	Yes	Yes	Yes	4	0.444444
2022-09-08 12:06:17	Consensus	13688	2022-09-08	Tomedi 2015	Yes	Unclear	Unclear	Yes	Yes	Yes	Yes	Yes	Yes	7	0.777778
2022-09-08 12:09:47	Consensus	13704	2023-09-08	Villadsen 2015	Yes	NA	NA	Yes	Yes	Unclear	Yes	Yes	Yes	6	0.666667
2022-06-18 22:32:31	Consensus	794	2022-06-18	Villadsen 2016	Yes	No	Yes	Yes	Unclear	Unclear	Yes	Yes	Yes	6	0.666667
2022-09-05 13:45:11	Consensus	853	2022-09-05	Zamawe 2016	Yes	No	Yes	No	Unclear	Unclear	Yes	Yes	Yes	5	0.555556
ROBVIS GENERIC DATASET
Study	Random.sequence.generation.	Allocation.concealment.	Blinding.of.participants.and.personnel.	Blinding.of.outcome.assessment	Incomplete.outcome.data	Selective.reporting.	Other.sources.of.bias.	Overall
Abuogi 2022	Low	Unclear	High	High	Low	Low	Low	Low
Akor 2019	Low	High	High	Unclear	Unclear	Unclear	Low	High
Balami 2019	Low	Low	Low	Low	Low	Low	Low	Low
Balami 2021	Low	Low	High	Low	Low	Low	Low	Low
Bolan 2018	Low	Unclear	High	High	Low	Unclear	Low	High
Cao 2021	Unclear	Unclear	High	High	Unclear	Unclear	Low	Unclear
Cohen 2017	Low	Unclear	Unclear	Unclear	Low	Unclear	Low	Unclear
Demilew 2020	Low	High	Low	Low	Unclear	Unclear	Low	Low
Diddana 2018	Unclear	Unclear	Unclear	Unclear	Unclear	Unclear	Low	Unclear
Doyle 2018	Low	High	High	High	Low	Low	Low	Low
Fayorsey 2019	Low	High	High	High	Low	Low	Low	Low
Hackett 2018	Unclear	Unclear	Unclear	Unclear	Low	Low	Low	Unclear
Jones 2013	Low	Unclear	Unclear	Unclear	Unclear	Unclear	Low	Unclear
Jones 2020	Low	Low	High	High	High	Unclear	Low	High
Katenga-Kaunda 2021	Unclear	Unclear	Unclear	Unclear	Unclear	Unclear	Low	Unclear
Kinuthia 2021	Low	Low	High	High	Low	Low	Low	Low
Lau 2014	High	High	High	High	Low	Low	Low	High
Lewycka 2013	Low	High	Unclear	Low	Low	Low	Low	Low
Lund 2012	Low	High	Unclear	Unclear	Low	Low	Low	Low
Maldonado 2020	Low	Unclear	High	Low	Low	Low	Low	Low
McConnell 2016	Low	Unclear	High	Unclear	Unclear	Low	Low	Unclear
McConnell 2018	Unclear	Unclear	Unclear	Unclear	Unclear	Unclear	Low	Unclear
Omer 2020	Low	Unclear	Unclear	Unclear	Low	Unclear	Low	Unclear
Onono 2021	Low	Unclear	Unclear	Unclear	Low	Unclear	Low	Unclear
Sabin 2022	Low	Unclear	High	High	Unclear	Low	Low	Unclear
Turan 2018	Unclear	Unclear	Unclear	Unclear	Low	Unclear	Low	Unclear
Abuya 2015	High	High	High	High	High	Low	Low	High
Ahrari 2006	High	High	High	High	Unclear	Low	Low	High
deVries 2015	High	High	High	High	Unclear	Low	Low	High
Everett-Murphy 2010	High	High	High	High	Low	Low	Low	High
Futterman 2010	High	High	High	High	Low	Low	Low	High
Kamau 2019	High	High	High	High	Low	Low	Low	High
Kim 2021	High	High	High	High	Low	Low	Low	High
Kujawski 2017	High	High	High	High	Unclear	Low	Low	High
Lori 2017	High	High	High	High	Low	Low	Low	High
Maldonado 2020	High	High	High	High	Unclear	Low	Low	High
Matseke 2013	High	High	High	High	Low	Low	Low	High
Merriel 2021	High	High	High	High	Unclear	Low	Low	High
Metwally 2020	High	High	High	High	Unclear	Low	Low	High
Moore 2020	High	High	High	High	Unclear	Low	Low	High
Moshi 2021	High	High	High	High	Unclear	Low	Low	High
Oka 2022	High	High	High	High	Unclear	Low	Low	High
Oosthuizen 2019	High	High	High	High	Unclear	Low	Low	High
Ratcliffe 2016	High	High	High	High	Unclear	Low	Low	High
Saaka 2017	High	High	High	High	Unclear	Low	Low	High
Shiferaw 2016	High	High	High	High	Unclear	Low	Low	High
Smith 2022	High	High	High	High	Unclear	Low	Low	High
Somji 2022	High	High	High	High	Unclear	Low	Low	High
Tomedi 2015	High	High	High	High	Low	Low	Low	High
Villadsen 2015	High	High	High	High	Unclear	Low	Low	High
Villadsen 2016	High	High	High	High	Unclear	Low	Low	High
Zamawe 2016	High	High	High	High	Unclear	Low	Low	High
